# Supplementary material for: Controls on the southwest USA hydroclimate over the last six glacial-interglacial cycles
Source: Nat Commun. 2025 Nov 14;16:10007. doi: 10.1038/s41467-025-64963-1 (PMC12618935; doi:10.1038/s41467-025-64963-1)
Supplement: Supplementary file 3 — Supplementary Code 1 [file 41467_2025_64963_MOESM3_ESM.txt]

%% load the data

clear; close all;

DH = xlsread('Data.xlsx',1);
DH = DH(:,[3 1]);

CO2 = xlsread('Data.xlsx',3);
CO2 = CO2(7:end,[4 5]);

SL = xlsread('Data.xlsx',2);
SL = SL(:,[1 2]);
SL(:,1) = 1000*SL(:,1);

%% Sample onto regular timescale

dt = 50; % time step
t = 0:dt:500000;

% initialize
dh = zeros(size(t));
co2 = zeros(size(t));
sl = zeros(size(t));

% resample
for i = 1:length(t)
    temp = (DH(:,1)>(t(i)-dt/2))&(DH(:,1)<(t(i)+dt/2)) ;
    dh(i) = nanmean(DH(temp,2));
    
    temp = (SL(:,1)>(t(i)-dt/2))&(SL(:,1)<(t(i)+dt/2)) ;
    sl(i) = nanmean(SL(temp,2));
    
    temp = (CO2(:,1)>(t(i)-dt/2))&(CO2(:,1)<(t(i)+dt/2)) ;
    co2(i) = nanmean(CO2(temp,2));
    
end

% Fill in the nans via linear interpolation
wh = isnan(dh);
dh(wh) = interp1(t(~wh),dh(~wh),t(wh));
wh = isnan(co2);
co2(wh) = interp1(t(~wh),co2(~wh),t(wh));
wh = isnan(sl);
sl(wh) = interp1(t(~wh),sl(~wh),t(wh));

%% lagged correlations

% lag vector
tau = -100:100;
N = length(t);

% time period of interest:
% t1 and t2 have to be multiples of dt
t1 = find(t==20000);
t2 = find(t==450000);
for i = 1:length(tau)
    
    r1 = co2((t1+tau(i)):(t2+tau(i)));
    r2 = dh(t1:t2);
    wh = ~isnan(r1) & ~isnan(r2);
    temp = corrcoef(r1(wh),r2(wh));
    co2cors(i) = temp(1,2);
    
    r1 = sl((t1+tau(i)):(t2+tau(i)));
    r2 = dh(t1:t2);
    wh = ~isnan(r1) & ~isnan(r2);
    temp = corrcoef(r1(wh),r2(wh));
    slcors(i) = temp(1,2);  
    
end

plot(tau*dt, co2cors,tau*dt,slcors)
xlabel('Phasing relative to DH (yrs, neg values means DH leads.) ')
ylabel('Correlation')
legend('CO2','Sea level')
