# Supplementary material for: Controls on the southwest USA hydroclimate over the last six glacial-interglacial cycles
Source: Nat Commun. 2025 Nov 14;16:10007. doi: 10.1038/s41467-025-64963-1 (PMC12618935; doi:10.1038/s41467-025-64963-1)
Supplement: Supplementary file 5 — Source Data 1 [file 41467_2025_64963_MOESM5_ESM.xlsx]

## Sheet: Sheet1
Devils Hole 2 records: d18O and d13C
Moseley et al. 2016 DOI: https://10.1126/science.aad4132
Wendt et al. 2025 Nature Communications (this study)
Depth	d18O	d13C	Age	Age Uncertainty	Core	Source
(cm)	per mil VPDB	per mil VPDB	years before 1950 AD	2σ	Name
0	-15.7214	-2.18696	4896.2	22.9	D	Moseley et al. 2016
0.01	-15.3156	-2.38193	5217.1	121.9	D	Moseley et al. 2016
0.02	-15.3128	-2.40604	5537.9	221	D	Moseley et al. 2016
0.03	-15.3663	-2.43411	5858.8	320.1	D	Moseley et al. 2016
0.04	-15.68	-2.55026	6179.6	419.2	D	Moseley et al. 2016
0.05	-15.9987	-2.56223	6500.5	518.2	D	Moseley et al. 2016
0.06	-16.1615	-2.43081	6821.3	617.3	D	Moseley et al. 2016
0.07	-16.087	-2.46275	7142.2	716.4	D	Moseley et al. 2016
0.08	-16.1639	-2.44149	7463	815.5	D	Moseley et al. 2016
0.09	-16.0577	-2.29842	7938.3	34.4	D	Moseley et al. 2016
0.1	-16.0147	-2.35072	7944.1	35	D	Moseley et al. 2016
0.11	-15.7866	-2.19877	7950	35.5	D	Moseley et al. 2016
0.12	-15.8302	-2.19376	7955.9	36.1	D	Moseley et al. 2016
0.13	-15.7785	-2.20899	7961.7	36.7	D	Moseley et al. 2016
0.14	-15.6257	-2.16922	7967.6	37.3	D	Moseley et al. 2016
0.15	-15.8018	-2.18291	7973.5	37.9	D	Moseley et al. 2016
0.16	-15.9598	-2.15375	7979.3	38.4	D	Moseley et al. 2016
0.17	-16.036	-2.11391	7985.2	39	D	Moseley et al. 2016
0.18	-15.9211	-2.16174	7991	39.6	D	Moseley et al. 2016
0.19	-16.0203	-2.17644	7997.2	38.1	D	Moseley et al. 2016
0.2	-16.1668	-2.33677	8003.4	36.5	D	Moseley et al. 2016
0.21	-16.0274	-2.29348	8009.6	35	D	Moseley et al. 2016
0.22	-16.0718	-2.40144	8015.7	33.4	D	Moseley et al. 2016
0.23	-16.1188	-2.35909	8021.9	31.9	D	Moseley et al. 2016
0.24	-16.1087	-2.31787	8026.9	32.8	D	Moseley et al. 2016
0.25	-16.0928	-2.33175	8031.9	33.8	D	Moseley et al. 2016
0.26	-16.1281	-2.33834	8037	34.7	D	Moseley et al. 2016
0.27	-16.0995	-2.34935	8171.6	166.2	D	Moseley et al. 2016
0.28	-16.0799	-2.36746	8306.3	297.7	D	Moseley et al. 2016
0.29	-16.1472	-2.40484	8431.6	228	D	Moseley et al. 2016
0.3	-16.1313	-2.31478	8557	158.4	D	Moseley et al. 2016
0.31	-15.9538	-2.38741	8682.4	88.7	D	Moseley et al. 2016
0.32	-16.0324	-2.24737	8807.8	19	D	Moseley et al. 2016
0.33	-16.2068	-2.27421	9494.6	23.8	D	Moseley et al. 2016
0.34	-16.2698	-2.20971	10181.4	28.7	D	Moseley et al. 2016
0.35	-16.4277	-2.24206	10868.3	33.5	D	Moseley et al. 2016
0.36	-16.4972	-2.16422	11555.1	38.4	D	Moseley et al. 2016
0.37	-16.5427	-2.18397	12241.9	43.2	D	Moseley et al. 2016
0.38	-16.504	-2.11675	12928.7	48	D	Moseley et al. 2016
0.39	-16.5134	-2.04244	13634.2	472.5	D	Moseley et al. 2016
0.4	-16.3923	-2.01955	14339.7	897.1	D	Moseley et al. 2016
0.42	-16.4014	-2.08039	15750.6	1746.1	D	Moseley et al. 2016
0.44	-16.4739	-2.10913	17161.6	2595.1	D	Moseley et al. 2016
0.46	-16.4626	-2.0405	18572.5	3444.2	D	Moseley et al. 2016
0.48	-16.5052	-2.15584	19983.5	4293.2	D	Moseley et al. 2016
0.5	-16.587	-2.10945	21395	3448.8	D	Moseley et al. 2016
0.52	-16.6257	-2.06676	22806.6	2604.4	D	Moseley et al. 2016
0.54	-16.7036	-2.01938	24218.1	1760	D	Moseley et al. 2016
0.56	-16.6405	-2.04865	25629.7	915.6	D	Moseley et al. 2016
0.58	-16.6155	-2.06854	27041.2	71.1	D	Moseley et al. 2016
0.6	-16.5693	-2.21407	27442.7	190.9	D	Moseley et al. 2016
0.62	-16.6522	-2.0932	27844.3	310.7	D	Moseley et al. 2016
0.64	-16.7419	-2.1341	28245.8	430.5	D	Moseley et al. 2016
0.66	-16.8019	-2.13111	28647.4	550.2	D	Moseley et al. 2016
0.68	-16.7316	-2.1346	29048.9	670	D	Moseley et al. 2016
0.7	-16.7661	-1.95153	29505.9	58	D	Moseley et al. 2016
0.72	-16.7149	-2.06362	29833.2	337.4	D	Moseley et al. 2016
0.74	-16.7231	-2.1263	30160.5	616.8	D	Moseley et al. 2016
0.76	-16.8138	-1.98957	30487.7	896.3	D	Moseley et al. 2016
0.78	-16.8644	-2.03427	30815	1175.7	D	Moseley et al. 2016
0.8	-16.7741	-2.03688	31138	1209.7	D	Moseley et al. 2016
0.82	-16.8521	-2.03161	31461	1243.7	D	Moseley et al. 2016
0.84	-16.7221	-2.04603	31784	1277.7	D	Moseley et al. 2016
0.86	-16.8875	-2.13638	32107	1311.8	D	Moseley et al. 2016
0.88	-16.7081	-1.96686	32430	1345.8	D	Moseley et al. 2016
0.9	-16.7213	-2.06044	32754.3	1257.3	D	Moseley et al. 2016
0.92	-16.7529	-2.00145	33078.7	1168.8	D	Moseley et al. 2016
0.94	-16.6911	-2.01827	33403	1080.3	D	Moseley et al. 2016
0.96	-16.611	-2.10985	33727.4	991.8	D	Moseley et al. 2016
0.98	-16.6827	-2.0705	34051.7	903.3	D	Moseley et al. 2016
1	-16.6595	-2.11328	34381.5	490.1	D	Moseley et al. 2016
1.02	-16.624	-2.01889	34711.3	76.9	D	Moseley et al. 2016
1.04	-16.4666	-2.02313	35085.4	488.2	D	Moseley et al. 2016
1.06	-16.6223	-2.01673	35459.5	899.5	D	Moseley et al. 2016
1.08	-16.5923	-2.02983	35833.6	1310.8	D	Moseley et al. 2016
1.1	-16.6524	-2.03835	36203.3	1418.1	D	Moseley et al. 2016
1.12	-16.6311	-2.07854	36573	1525.4	D	Moseley et al. 2016
1.14	-16.6512	-2.05166	36942.7	1632.6	D	Moseley et al. 2016
1.16	-16.5483	-2.08972	37312.4	1739.9	D	Moseley et al. 2016
1.18	-16.6111	-2.07087	37682.1	1847.2	D	Moseley et al. 2016
1.2	-16.6532	-2.09847	38052.4	1862.1	D	Moseley et al. 2016
1.22	-16.7172	-2.08942	38422.7	1877.1	D	Moseley et al. 2016
1.24	NaN	NaN	38793	1892	D	Moseley et al. 2016
1.26	-16.566	-2.03789	39163.3	1906.9	D	Moseley et al. 2016
1.28	-16.4435	-1.97878	39533.6	1921.9	D	Moseley et al. 2016
1.3	-16.5978	-2.07237	39902.2	1857.3	D	Moseley et al. 2016
1.32	-16.5603	-2.06414	40270.7	1792.7	D	Moseley et al. 2016
1.34	-16.6604	-2.01244	40639.3	1728.1	D	Moseley et al. 2016
1.36	-16.6842	-2.04374	41007.8	1663.5	D	Moseley et al. 2016
1.38	-16.7338	-2.09047	41376.4	1598.9	D	Moseley et al. 2016
1.4	-16.7159	-1.99059	41749.7	1298.3	D	Moseley et al. 2016
1.42	-16.6624	-1.97609	42123	997.8	D	Moseley et al. 2016
1.44	-16.7379	-2	42496.2	697.2	D	Moseley et al. 2016
1.46	-16.56	-1.83259	42869.5	396.7	D	Moseley et al. 2016
1.48	-16.5531	-1.78574	43242.8	96.1	D	Moseley et al. 2016
1.5	-16.532	-1.83743	43587.1	363.4	D	Moseley et al. 2016
1.52	-16.4921	-1.83431	43931.5	630.6	D	Moseley et al. 2016
1.54	-16.6137	-1.81481	44275.8	897.9	D	Moseley et al. 2016
1.56	-16.5721	-1.79385	44620.2	1165.2	D	Moseley et al. 2016
1.58	-16.5407	NaN	44964.5	1432.4	D	Moseley et al. 2016
1.6	-16.4901	-1.94539	45304.8	1479.4	D	Moseley et al. 2016
1.61	-16.5322	-1.89974	45475	1502.8	D	Moseley et al. 2016
1.62	-16.4637	-1.83631	45645.2	1526.3	D	Moseley et al. 2016
1.63	-16.4025	-1.88811	45815.3	1549.8	D	Moseley et al. 2016
1.64	-16.5261	-1.91096	45985.5	1573.2	D	Moseley et al. 2016
1.65	-16.325	-1.82135	46155.7	1596.7	D	Moseley et al. 2016
1.66	-16.4617	-1.87743	46325.9	1620.1	D	Moseley et al. 2016
1.67	-16.6347	-1.91238	46496	1643.6	D	Moseley et al. 2016
1.68	-16.4746	-1.83654	46666.2	1667.1	D	Moseley et al. 2016
1.69	-16.4864	-1.79045	46836.7	1648	D	Moseley et al. 2016
1.7	-16.4248	-1.83768	47007.2	1628.9	D	Moseley et al. 2016
1.71	-16.5356	-1.85676	47177.7	1609.7	D	Moseley et al. 2016
1.72	-16.5685	-1.90308	47348.2	1590.6	D	Moseley et al. 2016
1.73	-16.5344	-1.72848	47518.6	1571.5	D	Moseley et al. 2016
1.74	-16.5955	-1.83371	47689.1	1552.4	D	Moseley et al. 2016
1.75	-16.4971	-1.84882	47859.6	1533.3	D	Moseley et al. 2016
1.76	-16.441	-1.79098	48030.1	1514.2	D	Moseley et al. 2016
1.77	-16.505	-1.90416	48200.6	1495.1	D	Moseley et al. 2016
1.78	-16.3403	-1.85698	48371.1	1476	D	Moseley et al. 2016
1.79	-16.3859	-1.74788	48535.7	1388.9	D	Moseley et al. 2016
1.8	-16.3785	-1.86312	48700.3	1301.9	D	Moseley et al. 2016
1.81	-16.5156	-1.93988	48864.9	1214.9	D	Moseley et al. 2016
1.82	-16.4678	-1.7898	49029.5	1127.8	D	Moseley et al. 2016
1.83	-16.4304	-1.83582	49194.1	1040.8	D	Moseley et al. 2016
1.84	-16.4825	-1.90571	49358.6	953.8	D	Moseley et al. 2016
1.85	-16.4059	-1.76537	49523.2	866.7	D	Moseley et al. 2016
1.86	-16.3807	-1.93436	49687.8	779.7	D	Moseley et al. 2016
1.87	-16.4441	-1.80627	49852.4	692.6	D	Moseley et al. 2016
1.88	-16.351	-1.84107	50017	605.6	D	Moseley et al. 2016
1.89	-16.4647	-1.81765	50262.9	66.9	D	Moseley et al. 2016
1.9	-16.541	-1.81958	50392.2	170	D	Moseley et al. 2016
1.91	-16.3283	-1.72416	50521.4	273	D	Moseley et al. 2016
1.92	-16.5306	-1.79171	50650.7	376	D	Moseley et al. 2016
1.93	-16.4365	-1.67522	50779.9	479	D	Moseley et al. 2016
1.94	-16.4644	-1.73137	50909.2	582	D	Moseley et al. 2016
1.95	-16.3895	-1.7874	51038.4	685	D	Moseley et al. 2016
1.96	-16.5092	-1.71921	51167.7	788	D	Moseley et al. 2016
1.97	-16.4	-1.74254	51296.9	891	D	Moseley et al. 2016
1.98	-16.3859	-1.80442	51426.2	994	D	Moseley et al. 2016
1.99	-16.3614	-1.7998	51553.8	1007.8	D	Moseley et al. 2016
2	-16.4462	-1.81905	51681.5	1021.5	D	Moseley et al. 2016
2.01	-16.2527	-1.66312	51809.1	1035.2	D	Moseley et al. 2016
2.02	-16.4554	-1.8521	51936.8	1048.9	D	Moseley et al. 2016
2.03	-16.486	-1.84156	52064.4	1062.6	D	Moseley et al. 2016
2.04	-16.569	-1.80791	52192.1	1076.3	D	Moseley et al. 2016
2.05	-16.5088	-1.76757	52319.7	1090	D	Moseley et al. 2016
2.06	-16.3803	-1.74123	52447.4	1103.8	D	Moseley et al. 2016
2.07	-16.4956	-1.81576	52575.1	1117.5	D	Moseley et al. 2016
2.08	-16.3039	-1.80111	52702.7	1131.2	D	Moseley et al. 2016
2.09	-16.5836	-1.86326	52830.9	1103.9	D	Moseley et al. 2016
2.1	-16.487	-1.84291	52959.1	1076.6	D	Moseley et al. 2016
2.11	-16.425	-1.67169	53087.4	1049.3	D	Moseley et al. 2016
2.12	-16.3958	-1.78538	53215.6	1022	D	Moseley et al. 2016
2.13	-16.5046	-1.81976	53343.8	994.7	D	Moseley et al. 2016
2.14	-16.5963	-1.92646	53472	967.4	D	Moseley et al. 2016
2.15	-16.5016	-1.83979	53600.2	940.1	D	Moseley et al. 2016
2.16	-16.5344	-1.80217	53728.5	912.8	D	Moseley et al. 2016
2.17	-16.5776	-1.81329	53856.7	885.5	D	Moseley et al. 2016
2.18	-16.5001	-1.82215	53984.9	858.2	D	Moseley et al. 2016
2.19	-16.6508	-1.82913	54114.3	728.2	D	Moseley et al. 2016
2.2	-16.6473	-1.84204	54243.7	598.1	D	Moseley et al. 2016
2.21	-16.634	-1.75749	54373	468.1	D	Moseley et al. 2016
2.22	-16.6379	-1.82988	54502.4	338.1	D	Moseley et al. 2016
2.23	-16.7043	-1.81986	54631.8	208.1	D	Moseley et al. 2016
2.24	-16.7659	-1.8853	54761.2	78	D	Moseley et al. 2016
2.25	-16.7344	-1.75437	54907.3	263.4	D	Moseley et al. 2016
2.26	-16.6865	-1.81945	55053.4	448.7	D	Moseley et al. 2016
2.27	-16.6943	-1.85886	55199.6	634	D	Moseley et al. 2016
2.28	-16.6157	-1.84354	55345.7	819.4	D	Moseley et al. 2016
2.29	-16.7167	-1.81429	55490.7	863	D	Moseley et al. 2016
2.3	-16.6789	-1.82267	55635.7	906.6	D	Moseley et al. 2016
2.31	-16.6059	-1.81322	55780.6	950.2	D	Moseley et al. 2016
2.32	-16.6684	-1.83601	55925.6	993.8	D	Moseley et al. 2016
2.33	-16.624	-1.82335	56070.6	1037.4	D	Moseley et al. 2016
2.34	-16.6145	-1.82995	56215.6	1081	D	Moseley et al. 2016
2.35	-16.6879	-1.91327	56360.6	1124.6	D	Moseley et al. 2016
2.36	-16.603	-1.8338	56505.5	1168.2	D	Moseley et al. 2016
2.37	-16.8347	-1.92673	56650.5	1211.8	D	Moseley et al. 2016
2.38	-16.5391	-1.71229	56795.5	1255.4	D	Moseley et al. 2016
2.39	-16.6264	-1.90085	56939.6	1249	D	Moseley et al. 2016
2.4	-16.6756	-1.87568	57083.8	1242.5	D	Moseley et al. 2016
2.41	-16.7652	-1.92188	57227.9	1236	D	Moseley et al. 2016
2.42	-16.6577	-1.77632	57372.1	1229.5	D	Moseley et al. 2016
2.43	-16.591	-1.83553	57516.2	1223.1	D	Moseley et al. 2016
2.44	-16.6261	-1.82949	57660.3	1216.6	D	Moseley et al. 2016
2.45	-16.6035	-1.88605	57804.5	1210.1	D	Moseley et al. 2016
2.46	-16.6007	-1.82238	57948.6	1203.6	D	Moseley et al. 2016
2.47	-16.6221	-1.74346	58092.8	1197.2	D	Moseley et al. 2016
2.48	-16.5573	-1.88626	58236.9	1190.7	D	Moseley et al. 2016
2.49	-16.7034	-1.78708	58374.9	1123.5	D	Moseley et al. 2016
2.5	-16.8511	-1.93721	58512.9	1056.3	D	Moseley et al. 2016
2.51	-16.6615	-1.80623	58650.9	989.2	D	Moseley et al. 2016
2.52	-16.7376	-1.81292	58788.9	922	D	Moseley et al. 2016
2.53	-16.7319	-1.77524	58926.9	854.8	D	Moseley et al. 2016
2.54	-16.7673	-1.8502	59064.8	787.6	D	Moseley et al. 2016
2.55	-16.7208	-1.79441	59202.8	720.4	D	Moseley et al. 2016
2.56	-16.7807	-1.82651	59340.8	653.3	D	Moseley et al. 2016
2.57	-16.8487	-1.82602	59478.8	586.1	D	Moseley et al. 2016
2.58	-16.7986	-1.84309	59616.8	518.9	D	Moseley et al. 2016
2.59	-16.816	-1.72151	59840.7	82.8	D	Moseley et al. 2016
2.6	-16.8664	-1.83402	59921.8	145.8	D	Moseley et al. 2016
2.61	-16.7275	-1.82148	60002.8	208.8	D	Moseley et al. 2016
2.62	-16.8624	-1.90467	60083.9	271.8	D	Moseley et al. 2016
2.63	-16.8091	-1.79926	60165	334.9	D	Moseley et al. 2016
2.64	-16.8093	-1.73912	60246	397.9	D	Moseley et al. 2016
2.65	-16.8283	-1.83214	60327.1	460.9	D	Moseley et al. 2016
2.66	-16.8938	-1.81324	60408.2	523.9	D	Moseley et al. 2016
2.67	-16.9239	-1.75692	60489.2	586.9	D	Moseley et al. 2016
2.68	-16.8437	-1.73008	60570.3	649.9	D	Moseley et al. 2016
2.69	-16.9632	-1.8137	60650.6	662.5	D	Moseley et al. 2016
2.7	-16.8515	-1.68959	60730.8	675.1	D	Moseley et al. 2016
2.71	-16.882	-1.79984	60811.1	687.8	D	Moseley et al. 2016
2.72	-16.8929	-1.7418	60891.3	700.4	D	Moseley et al. 2016
2.73	-16.9324	-1.77495	60971.6	713	D	Moseley et al. 2016
2.74	-16.9262	-1.68433	61051.9	725.6	D	Moseley et al. 2016
2.75	-16.9119	-1.78966	61132.1	738.2	D	Moseley et al. 2016
2.76	-16.9589	-1.71049	61212.4	750.8	D	Moseley et al. 2016
2.77	-16.9985	-1.72803	61292.6	763.4	D	Moseley et al. 2016
2.78	-16.8176	-1.65951	61372.9	776	D	Moseley et al. 2016
2.79	-16.8323	-1.63703	61453.3	767.8	D	Moseley et al. 2016
2.8	-16.6644	-1.75051	61533.6	759.6	D	Moseley et al. 2016
2.81	-16.828	-1.56098	61613.9	751.4	D	Moseley et al. 2016
2.82	-16.8356	-1.59845	61694.3	743.2	D	Moseley et al. 2016
2.83	-16.6708	-1.55408	61774.7	735	D	Moseley et al. 2016
2.84	-16.9499	-1.56042	61855	726.8	D	Moseley et al. 2016
2.85	-16.9309	-1.59281	61935.3	718.6	D	Moseley et al. 2016
2.86	-16.8857	-1.666	62015.7	710.5	D	Moseley et al. 2016
2.87	-16.9173	-1.59555	62096.1	702.3	D	Moseley et al. 2016
2.88	-16.7267	-1.51495	62176.4	694.1	D	Moseley et al. 2016
2.89	-16.8555	-1.62304	62253.5	654.6	D	Moseley et al. 2016
2.9	-16.859	-1.60251	62330.5	615.1	D	Moseley et al. 2016
2.91	-16.849	-1.58771	62407.6	575.6	D	Moseley et al. 2016
2.92	-16.8594	-1.60396	62484.6	536.2	D	Moseley et al. 2016
2.93	-16.9283	-1.54471	62561.7	496.7	D	Moseley et al. 2016
2.94	-16.8937	-1.67108	62638.8	457.2	D	Moseley et al. 2016
2.95	-16.7986	-1.56729	62715.8	417.7	D	Moseley et al. 2016
2.96	-16.8019	-1.57089	62792.9	378.3	D	Moseley et al. 2016
2.97	-16.5386	-1.56424	62869.9	338.8	D	Moseley et al. 2016
2.98	-16.791	-1.68636	62947	299.3	D	Moseley et al. 2016
2.99	-16.7762	-1.56452	63070.4	79	D	Moseley et al. 2016
3	-16.8465	-1.56241	63204.2	188.9	D	Moseley et al. 2016
3.01	-16.8585	-1.69418	63338	298.7	D	Moseley et al. 2016
3.02	-16.8285	-1.58769	63471.8	408.6	D	Moseley et al. 2016
3.03	-16.8278	-1.64644	63605.6	518.5	D	Moseley et al. 2016
3.04	-16.7965	-1.65743	63739.5	628.4	D	Moseley et al. 2016
3.05	-16.8887	-1.54245	63873.3	738.3	D	Moseley et al. 2016
3.06	-16.7693	-1.47962	64007.1	848.2	D	Moseley et al. 2016
3.07	-16.6469	-1.53423	64140.9	958	D	Moseley et al. 2016
3.08	-16.6136	-1.53785	64274.7	1067.9	D	Moseley et al. 2016
3.09	-16.6969	-1.51052	64407.3	1088.9	D	Moseley et al. 2016
3.1	NaN	NaN	64539.8	1109.9	D	Moseley et al. 2016
3.11	-16.7773	-1.70231	64672.4	1130.8	D	Moseley et al. 2016
3.12	-16.5209	-1.54745	64804.9	1151.8	D	Moseley et al. 2016
3.13	-16.604	-1.62525	64937.5	1172.8	D	Moseley et al. 2016
3.14	-16.6695	-1.57231	65070.1	1193.8	D	Moseley et al. 2016
3.15	-16.7532	-1.61744	65202.6	1214.7	D	Moseley et al. 2016
3.16	-16.8344	-1.63456	65335.2	1235.7	D	Moseley et al. 2016
3.17	-16.5696	-1.59183	65467.7	1256.7	D	Moseley et al. 2016
3.18	-16.6988	-1.5361	65600.3	1277.7	D	Moseley et al. 2016
3.19	-16.5706	-1.52441	65732.8	1264.1	D	Moseley et al. 2016
3.2	-16.71	-1.62529	65865.4	1250.5	D	Moseley et al. 2016
3.21	-16.6743	-1.55242	65997.9	1236.9	D	Moseley et al. 2016
3.22	-16.7193	-1.57364	66130.5	1223.3	D	Moseley et al. 2016
3.23	-16.6653	-1.54174	66263	1209.7	D	Moseley et al. 2016
3.24	-16.7501	-1.5978	66395.5	1196.1	D	Moseley et al. 2016
3.25	-16.7362	-1.63653	66528.1	1182.4	D	Moseley et al. 2016
3.26	-16.7263	-1.62865	66660.6	1168.8	D	Moseley et al. 2016
3.27	-16.6633	-1.57717	66793.2	1155.2	D	Moseley et al. 2016
3.28	-16.5189	-1.61641	66925.7	1141.6	D	Moseley et al. 2016
3.29	-16.6306	-1.62173	67054	1074.7	D	Moseley et al. 2016
3.3	-16.6667	-1.64457	67182.4	1007.7	D	Moseley et al. 2016
3.31	-16.5636	-1.71675	67310.7	940.7	D	Moseley et al. 2016
3.32	-16.5479	-1.65284	67439	873.7	D	Moseley et al. 2016
3.33	-16.5807	-1.60732	67567.4	806.8	D	Moseley et al. 2016
3.34	-16.4897	-1.5909	67695.7	739.8	D	Moseley et al. 2016
3.35	-16.6123	-1.62781	67824	672.8	D	Moseley et al. 2016
3.36	-16.6801	-1.62029	67952.3	605.8	D	Moseley et al. 2016
3.37	-16.3452	-1.6762	68080.7	538.9	D	Moseley et al. 2016
3.38	-16.5298	-1.65008	68209	471.9	D	Moseley et al. 2016
3.39	-16.6381	-1.72903	68399.5	89	D	Moseley et al. 2016
3.4	-16.3964	-1.58104	68545.5	201.8	D	Moseley et al. 2016
3.42	-16.5749	-1.64178	68837.6	427.3	D	Moseley et al. 2016
3.44	-16.4851	-1.82056	69129.7	652.8	D	Moseley et al. 2016
3.46	-16.4846	-1.68097	69421.7	878.3	D	Moseley et al. 2016
3.48	-16.4599	-1.69802	69713.8	1103.8	D	Moseley et al. 2016
3.5	-16.4584	-1.71182	70003.3	1128	D	Moseley et al. 2016
3.52	-16.4765	-1.75738	70292.7	1152.2	D	Moseley et al. 2016
3.54	-16.4254	-1.74995	70582.2	1176.4	D	Moseley et al. 2016
3.56	-16.4409	-1.82265	70871.6	1200.6	D	Moseley et al. 2016
3.58	-16.4312	-1.69898	71161.1	1224.7	D	Moseley et al. 2016
3.6	-16.4191	-1.83176	71450.6	1143.4	D	Moseley et al. 2016
3.62	NaN	NaN	71740.2	1062.1	D	Moseley et al. 2016
3.64	NaN	NaN	72029.7	980.8	D	Moseley et al. 2016
3.66	-16.2494	-1.73306	72319.3	899.5	D	Moseley et al. 2016
3.68	NaN	NaN	72608.8	818.1	D	Moseley et al. 2016
3.7	-16.2657	-1.85176	72905.2	459	D	Moseley et al. 2016
3.72	-16.3347	-1.81536	73201.6	99.9	D	Moseley et al. 2016
3.74	-16.3447	-1.67487	73425.7	316	D	Moseley et al. 2016
3.76	-16.3947	-1.81982	73649.8	532.1	D	Moseley et al. 2016
3.78	-16.449	-1.85862	73873.9	748.2	D	Moseley et al. 2016
3.8	-16.2795	-1.7542	74093.6	796.7	D	Moseley et al. 2016
3.82	-16.2776	-1.79866	74313.3	845.3	D	Moseley et al. 2016
3.84	-16.2923	-1.8427	74533.1	893.8	D	Moseley et al. 2016
3.86	-16.2081	-1.71742	74752.8	942.4	D	Moseley et al. 2016
3.88	-16.2579	-1.80951	74972.5	990.9	D	Moseley et al. 2016
3.9	-16.2246	-1.79083	75192.6	971.5	D	Moseley et al. 2016
3.92	-16.2531	-1.82318	75412.7	952.1	D	Moseley et al. 2016
3.94	-16.2456	-1.81288	75632.9	932.6	D	Moseley et al. 2016
3.96	-16.2065	-1.74906	75853	913.2	D	Moseley et al. 2016
3.98	-16.2387	-1.80751	76073.1	893.7	D	Moseley et al. 2016
4	-16.1825	-1.82436	76295.6	735.4	D	Moseley et al. 2016
4.02	-16.3061	-1.78691	76518	577	D	Moseley et al. 2016
4.04	-16.2579	-1.81902	76740.5	418.7	D	Moseley et al. 2016
4.06	-16.1885	-1.72775	76962.9	260.3	D	Moseley et al. 2016
4.08	-16.2878	-1.73479	77185.4	101.9	D	Moseley et al. 2016
4.1	-16.2988	-1.88332	77497.3	335.9	D	Moseley et al. 2016
4.12	-16.154	-1.7513	77809.1	569.9	D	Moseley et al. 2016
4.14	-16.1833	-1.88091	78121	803.9	D	Moseley et al. 2016
4.16	-16.2069	-1.93432	78432.8	1037.8	D	Moseley et al. 2016
4.18	-16.2003	-1.8838	78744.7	1271.8	D	Moseley et al. 2016
4.2	-15.9879	-1.82882	79053.4	1305.7	D	Moseley et al. 2016
4.22	-16.0749	-1.85522	79362.2	1339.6	D	Moseley et al. 2016
4.24	-16.0873	-1.89723	79670.9	1373.5	D	Moseley et al. 2016
4.26	-16.0592	-1.81693	79979.7	1407.4	D	Moseley et al. 2016
4.28	-16.1412	-1.8718	80288.4	1441.3	D	Moseley et al. 2016
4.3	-16.0915	-1.83211	80596.6	1389.5	D	Moseley et al. 2016
4.32	-16.1286	-1.83384	80904.8	1337.8	D	Moseley et al. 2016
4.34	-16.1427	-1.85697	81213.1	1286	D	Moseley et al. 2016
4.36	-16.1188	-1.82626	81521.3	1234.2	D	Moseley et al. 2016
4.38	-16.0811	-1.80904	81829.5	1182.4	D	Moseley et al. 2016
4.4	-15.9906	-1.83339	82142.7	920.3	D	Moseley et al. 2016
4.42	-15.9388	-1.83883	82456	658.2	D	Moseley et al. 2016
4.44	-16.0323	-1.84324	82769.3	396	D	Moseley et al. 2016
4.46	-15.9845	-1.82215	83082.5	133.9	D	Moseley et al. 2016
4.48	NaN	-1.84774	83271.3	436.2	D	Moseley et al. 2016
4.5	-16.0846	-1.8631	83464.8	532.5	D	Moseley et al. 2016
4.52	-16.1339	-1.88496	83658.3	628.8	D	Moseley et al. 2016
4.54	-16.1456	-1.93063	83851.8	725	D	Moseley et al. 2016
4.56	-16.0622	-1.83516	84045.3	821.3	D	Moseley et al. 2016
4.58	-16.1346	-1.81974	84238.8	917.6	D	Moseley et al. 2016
4.6	-16.0715	-1.79774	84430.1	948.8	D	Moseley et al. 2016
4.62	-16.2164	-1.74179	84621.4	980	D	Moseley et al. 2016
4.64	-16.2564	-1.76004	84812.8	1011.3	D	Moseley et al. 2016
4.66	-16.1615	-1.75994	85004.1	1042.5	D	Moseley et al. 2016
4.68	-16.3181	-1.8371	85195.4	1073.8	D	Moseley et al. 2016
4.7	-16.2771	-1.85825	85387.4	1070.8	D	Moseley et al. 2016
4.72	-16.2477	-1.85775	85579.3	1067.8	D	Moseley et al. 2016
4.74	-16.4239	-1.87863	85771.3	1064.9	D	Moseley et al. 2016
4.76	-16.4607	-1.81386	85963.2	1061.9	D	Moseley et al. 2016
4.78	-16.3333	-1.7876	86155.2	1058.9	D	Moseley et al. 2016
4.8	-16.3039	-1.72441	86346.6	1020.1	D	Moseley et al. 2016
4.82	-16.4011	-1.7107	86538	981.2	D	Moseley et al. 2016
4.84	-16.398	-1.78999	86729.3	942.4	D	Moseley et al. 2016
4.86	-16.4721	-1.77465	86920.7	903.5	D	Moseley et al. 2016
4.88	-16.3898	-1.7065	87112.1	864.7	D	Moseley et al. 2016
4.9	-16.4653	-1.79843	87305.4	726.1	D	Moseley et al. 2016
4.92	-16.512	-1.76249	87498.8	587.5	D	Moseley et al. 2016
4.94	-16.3953	-1.67747	87692.1	448.9	D	Moseley et al. 2016
4.96	-16.4455	-1.84829	87885.5	310.3	D	Moseley et al. 2016
4.98	-16.4882	-1.8015	88078.8	171.6	D	Moseley et al. 2016
5	-16.3421	-1.73485	88389.8	397.1	D	Moseley et al. 2016
5.02	-16.519	-1.78901	88700.8	622.6	D	Moseley et al. 2016
5.04	-16.5048	-1.85084	89011.7	848	D	Moseley et al. 2016
5.06	-16.4036	-1.76344	89322.7	1073.5	D	Moseley et al. 2016
5.08	-16.4039	-1.80496	89633.7	1299	D	Moseley et al. 2016
5.09	-16.2183	-1.80763	89787	1320.1	D	Moseley et al. 2016
5.1	-16.3255	-1.77738	89940.2	1341.2	D	Moseley et al. 2016
5.11	NaN	NaN	90093.5	1362.4	D	Moseley et al. 2016
5.12	-16.2644	-1.81955	90246.8	1383.5	D	Moseley et al. 2016
5.13	-16.3356	-1.77648	90400	1404.7	D	Moseley et al. 2016
5.14	-16.2387	-1.78429	90553.3	1425.8	D	Moseley et al. 2016
5.15	-16.1642	-1.80871	90706.6	1446.9	D	Moseley et al. 2016
5.16	-16.2765	-1.81533	90859.9	1468.1	D	Moseley et al. 2016
5.17	-16.2219	-1.80527	91013.1	1489.2	D	Moseley et al. 2016
5.18	-16.1452	-1.76537	91166.4	1510.3	D	Moseley et al. 2016
5.19	-16.3063	-1.87779	91320.2	1493.2	D	Moseley et al. 2016
5.2	-16.2543	-1.88665	91474.1	1476.2	D	Moseley et al. 2016
5.21	-16.2861	-1.86305	91627.9	1459.1	D	Moseley et al. 2016
5.22	-16.1591	-1.88063	91781.8	1442	D	Moseley et al. 2016
5.23	-16.1076	-1.89242	91935.6	1424.9	D	Moseley et al. 2016
5.24	-16.1479	-1.87776	92089.5	1407.8	D	Moseley et al. 2016
5.25	-16.1654	-1.87433	92243.3	1390.7	D	Moseley et al. 2016
5.26	-16.2046	-1.90655	92397.2	1373.7	D	Moseley et al. 2016
5.27	-16.161	-1.87362	92551	1356.6	D	Moseley et al. 2016
5.28	-16.2016	-1.93029	92704.9	1339.5	D	Moseley et al. 2016
5.29	-16.2348	-1.8969	92852	1263.8	D	Moseley et al. 2016
5.3	-16.1521	-1.85389	92999.1	1188.2	D	Moseley et al. 2016
5.31	-16.2118	-1.94381	93146.2	1112.5	D	Moseley et al. 2016
5.32	-16.2769	-1.91863	93293.3	1036.8	D	Moseley et al. 2016
5.33	-16.2322	-1.89899	93440.4	961.2	D	Moseley et al. 2016
5.34	-16.1682	-1.82015	93587.6	885.5	D	Moseley et al. 2016
5.35	-16.1256	-1.85401	93734.7	809.8	D	Moseley et al. 2016
5.36	-16.0825	-1.89822	93881.8	734.2	D	Moseley et al. 2016
5.37	-16.1467	-1.92917	94028.9	658.5	D	Moseley et al. 2016
5.38	-16.1388	-1.8364	94176	582.8	D	Moseley et al. 2016
5.39	-16.1687	-1.81603	94414.6	170.5	D	Moseley et al. 2016
5.4	-16.1901	-1.8846	94579.8	293.5	D	Moseley et al. 2016
5.41	-16.2117	-1.91008	94745	416.4	D	Moseley et al. 2016
5.42	-16.0886	-1.95008	94910.1	539.4	D	Moseley et al. 2016
5.43	-16.1151	-1.85211	95075.3	662.4	D	Moseley et al. 2016
5.44	-16.0345	-1.90721	95240.5	785.3	D	Moseley et al. 2016
5.45	-16.0747	-1.87257	95405.7	908.3	D	Moseley et al. 2016
5.46	-16.2171	-1.89349	95570.8	1031.3	D	Moseley et al. 2016
5.47	-16.1804	-1.99846	95736	1154.3	D	Moseley et al. 2016
5.48	-16.1301	-1.85661	95901.2	1277.2	D	Moseley et al. 2016
5.49	-16.1165	-1.83899	96064.8	1294.7	D	Moseley et al. 2016
5.5	-16.2055	-1.98517	96228.4	1312.2	D	Moseley et al. 2016
5.51	-16.1777	-2.01422	96391.9	1329.7	D	Moseley et al. 2016
5.52	-16.1042	-2.0173	96555.5	1347.2	D	Moseley et al. 2016
5.53	-16.1504	-1.901	96719.1	1364.7	D	Moseley et al. 2016
5.54	-16.0243	-1.9766	96882.7	1382.2	D	Moseley et al. 2016
5.55	-16.0662	-1.8939	97046.3	1399.7	D	Moseley et al. 2016
5.56	-16.0731	-1.92576	97209.8	1417.2	D	Moseley et al. 2016
5.57	-16.0453	-1.9346	97373.4	1434.7	D	Moseley et al. 2016
5.58	-16.0252	-1.83659	97537	1452.2	D	Moseley et al. 2016
5.59	-16.034	-1.84239	97700.5	1417.7	D	Moseley et al. 2016
5.6	-16.0839	-1.99515	97863.9	1383.2	D	Moseley et al. 2016
5.61	-16.0409	-1.93634	98027.4	1348.7	D	Moseley et al. 2016
5.62	-16.043	-1.9394	98190.9	1314.2	D	Moseley et al. 2016
5.63	-15.9721	-1.88658	98354.4	1279.7	D	Moseley et al. 2016
5.64	-16.0711	-1.91258	98517.8	1245.2	D	Moseley et al. 2016
5.65	-15.9632	-1.92952	98681.3	1210.7	D	Moseley et al. 2016
5.66	-16.0023	-1.96109	98844.8	1176.2	D	Moseley et al. 2016
5.67	-15.9314	-1.92403	99008.2	1141.7	D	Moseley et al. 2016
5.68	-16.0167	-1.91765	99171.7	1107.2	D	Moseley et al. 2016
5.69	-15.978	-1.92663	99337.9	952.2	D	Moseley et al. 2016
5.7	-16.0063	-1.8906	99504.1	797.3	D	Moseley et al. 2016
5.71	-15.8878	-1.89288	99670.3	642.3	D	Moseley et al. 2016
5.72	-15.9178	-1.86372	99836.4	487.3	D	Moseley et al. 2016
5.73	-15.9412	-1.94075	100003	332.3	D	Moseley et al. 2016
5.74	-16.1173	-1.92816	100169	177.4	D	Moseley et al. 2016
5.75	-15.9698	-1.90992	100193	183.8	D	Moseley et al. 2016
5.76	-15.9421	-1.92379	100217	190.2	D	Moseley et al. 2016
5.77	-15.7905	-1.88123	100241	196.7	D	Moseley et al. 2016
5.78	-15.9448	-1.89899	100265	203.1	D	Moseley et al. 2016
5.79	-15.9992	-1.91398	100289	204.3	D	Moseley et al. 2016
5.8	-15.8161	-1.85039	100313	205.6	D	Moseley et al. 2016
5.81	-15.8115	-1.85793	100336	206.8	D	Moseley et al. 2016
5.82	-15.8776	-1.85795	100360	208.1	D	Moseley et al. 2016
5.83	-15.9475	-1.85434	100384	209.3	D	Moseley et al. 2016
5.84	-15.9069	-1.92786	100408	210.6	D	Moseley et al. 2016
5.85	-16.0349	-1.9029	100431	211.8	D	Moseley et al. 2016
5.86	-15.8744	-1.8983	100455	213.1	D	Moseley et al. 2016
5.87	-15.8573	-1.91098	100479	214.3	D	Moseley et al. 2016
5.88	-15.8308	-1.84106	100503	215.6	D	Moseley et al. 2016
5.89	-15.8593	-1.88483	100526	210.3	D	Moseley et al. 2016
5.9	-15.9056	-1.93686	100549	205	D	Moseley et al. 2016
5.91	-15.8918	-1.92993	100572	199.7	D	Moseley et al. 2016
5.92	-15.837	-1.84883	100595	194.4	D	Moseley et al. 2016
5.93	-15.8978	-1.95978	100618	189.1	D	Moseley et al. 2016
5.94	-15.8896	-1.91851	100641	183.8	D	Moseley et al. 2016
5.95	-15.9186	-1.90996	100664	178.5	D	Moseley et al. 2016
5.96	-15.9417	-1.94243	100687	173.2	D	Moseley et al. 2016
5.97	-15.9319	-1.93157	100710	167.9	D	Moseley et al. 2016
5.98	-15.8342	-1.8933	100733	162.6	D	Moseley et al. 2016
5.99	-16.008	-1.97037	100770	147.4	D	Moseley et al. 2016
6	-15.9049	-1.88811	100991	251.5	D	Moseley et al. 2016
6.01	-15.9574	-1.96443	101211	355.6	D	Moseley et al. 2016
6.02	-15.8675	-1.93481	101432	459.7	D	Moseley et al. 2016
6.03	-15.9407	-1.98446	101652	563.8	D	Moseley et al. 2016
6.04	-15.795	-1.936	101873	667.8	D	Moseley et al. 2016
6.05	-15.9271	-1.95156	102093	771.9	D	Moseley et al. 2016
6.06	-15.8376	-1.91007	102314	876	D	Moseley et al. 2016
6.07	-15.8901	-1.93166	102534	980.1	D	Moseley et al. 2016
6.08	-16.0168	-2.06873	102754	1084.2	D	Moseley et al. 2016
6.09	-15.8654	-1.85622	102976	929.1	D	Moseley et al. 2016
6.1	-15.8611	-1.95922	103198	774	D	Moseley et al. 2016
6.11	-15.9006	-2.02951	103419	618.9	D	Moseley et al. 2016
6.12	-16.0192	-2.00033	103640	463.8	D	Moseley et al. 2016
6.13	-16.0002	-2.07972	103862	308.7	D	Moseley et al. 2016
6.14	-15.8649	-1.87453	104084	153.6	D	Moseley et al. 2016
6.15	-15.9274	-1.95671	104164	236.3	D	Moseley et al. 2016
6.16	-15.8013	-2.0074	104244	319	D	Moseley et al. 2016
6.17	-15.8973	-1.94124	104324	401.6	D	Moseley et al. 2016
6.18	-15.9501	-2.01635	104404	484.3	D	Moseley et al. 2016
6.19	-15.8779	-1.92787	104485	510.4	D	Moseley et al. 2016
6.2	-15.8714	-1.84566	104566	536.5	D	Moseley et al. 2016
6.21	-15.9519	-1.87147	104646	562.5	D	Moseley et al. 2016
6.22	-15.8822	-1.90287	104726	588.6	D	Moseley et al. 2016
6.23	-15.844	-1.91838	104807	614.6	D	Moseley et al. 2016
6.24	-15.9225	-1.99797	104888	640.7	D	Moseley et al. 2016
6.25	-15.9545	-1.97194	104968	666.8	D	Moseley et al. 2016
6.26	-15.9377	-1.9685	105048	692.8	D	Moseley et al. 2016
6.27	-16.0997	-1.99316	105129	718.9	D	Moseley et al. 2016
6.28	-15.9758	-1.90657	105210	745	D	Moseley et al. 2016
6.29	-16.0026	-2.02594	105289	747.1	D	Moseley et al. 2016
6.3	-16.0167	-2.00676	105369	749.3	D	Moseley et al. 2016
6.31	-15.986	-1.95382	105449	751.5	D	Moseley et al. 2016
6.32	-16.008	-1.99739	105529	753.6	D	Moseley et al. 2016
6.33	-15.9847	-2.0079	105608	755.8	D	Moseley et al. 2016
6.34	-16.0515	-1.93842	105688	758	D	Moseley et al. 2016
6.35	-16.0426	-2.09633	105768	760.1	D	Moseley et al. 2016
6.36	-15.9553	-1.95604	105848	762.3	D	Moseley et al. 2016
6.37	-16.0409	-1.92612	105928	764.5	D	Moseley et al. 2016
6.38	-15.9619	-1.9553	106008	766.6	D	Moseley et al. 2016
6.39	-16.1349	-2.02751	106088	747.5	D	Moseley et al. 2016
6.4	-16.0817	-2.05467	106168	728.4	D	Moseley et al. 2016
6.41	-16.132	-1.98263	106248	709.2	D	Moseley et al. 2016
6.42	-16.071	-2.01027	106328	690.1	D	Moseley et al. 2016
6.43	-16.071	-2.04735	106408	671	D	Moseley et al. 2016
6.44	-16.1127	-1.93118	106488	651.9	D	Moseley et al. 2016
6.45	-16.0743	-2.02713	106568	632.7	D	Moseley et al. 2016
6.46	-16.0397	-1.97355	106648	613.6	D	Moseley et al. 2016
6.47	-16.0974	-1.95199	106728	594.5	D	Moseley et al. 2016
6.48	-16.0609	-2.02888	106808	575.3	D	Moseley et al. 2016
6.49	-16.1535	-2.04898	106889	510.6	D	Moseley et al. 2016
6.5	-16.1382	-1.95166	106971	445.9	D	Moseley et al. 2016
6.51	-16.1677	-2.01885	107052	381.2	D	Moseley et al. 2016
6.52	-16.1289	-2.01294	107134	316.4	D	Moseley et al. 2016
6.53	-16.191	-2.0105	107216	251.7	D	Moseley et al. 2016
6.54	-16.096	-1.95672	107298	187	D	Moseley et al. 2016
6.55	-16.1001	-1.97302	107402	296.8	D	Moseley et al. 2016
6.56	-16.0871	-2.03089	107506	406.6	D	Moseley et al. 2016
6.57	-16.1226	-2.06345	107611	516.4	D	Moseley et al. 2016
6.58	-16.1818	-2.10801	107716	626.1	D	Moseley et al. 2016
6.59	-16.107	-2.04187	107819	659.9	D	Moseley et al. 2016
6.6	-16.1291	-2.07293	107923	693.6	D	Moseley et al. 2016
6.61	-16.024	-2.02986	108027	727.3	D	Moseley et al. 2016
6.62	-16.2135	-2.13416	108131	761	D	Moseley et al. 2016
6.63	-16.2098	-2.08827	108234	794.8	D	Moseley et al. 2016
6.64	-16.0532	-1.98163	108338	828.5	D	Moseley et al. 2016
6.65	-16.2244	-2.05044	108442	862.2	D	Moseley et al. 2016
6.66	-16.0514	-2.06329	108546	895.9	D	Moseley et al. 2016
6.67	-16.1178	-2.06351	108650	929.7	D	Moseley et al. 2016
6.68	-16.1208	-2.075	108754	963.4	D	Moseley et al. 2016
6.69	-16.125	-2.10803	108857	965.9	D	Moseley et al. 2016
6.7	-16.1661	-2.11119	108961	968.4	D	Moseley et al. 2016
6.71	-16.201	-1.97678	109065	970.9	D	Moseley et al. 2016
6.72	-16.1552	-2.04923	109168	973.4	D	Moseley et al. 2016
6.73	-16.3113	-2.12541	109272	975.9	D	Moseley et al. 2016
6.74	-16.2733	-2.16508	109376	978.4	D	Moseley et al. 2016
6.75	-16.2606	-2.10219	109479	980.9	D	Moseley et al. 2016
6.76	-16.3021	-1.93163	109583	983.4	D	Moseley et al. 2016
6.77	-16.2919	-1.98781	109687	985.9	D	Moseley et al. 2016
6.78	-16.237	-2.10903	109790	988.4	D	Moseley et al. 2016
6.79	-16.3106	-2.10942	109894	962.7	D	Moseley et al. 2016
6.8	-16.3634	-2.18196	109998	937.1	D	Moseley et al. 2016
6.81	-16.1137	-2.0595	110102	911.5	D	Moseley et al. 2016
6.82	-16.2004	-2.07996	110206	885.9	D	Moseley et al. 2016
6.83	-16.2707	-1.99896	110310	860.3	D	Moseley et al. 2016
6.84	-16.2156	-2.03275	110413	834.7	D	Moseley et al. 2016
6.85	-16.0836	-2.0937	110517	809	D	Moseley et al. 2016
6.86	-16.1215	-2.0214	110621	783.4	D	Moseley et al. 2016
6.87	-16.1813	-1.994	110725	757.8	D	Moseley et al. 2016
6.88	-16.2048	-2.03844	110828	732.2	D	Moseley et al. 2016
6.89	-16.2618	-2.01479	110933	639.6	D	Moseley et al. 2016
6.9	-16.2072	-2.04989	111038	547.1	D	Moseley et al. 2016
6.91	-16.0814	-2.07042	111143	454.5	D	Moseley et al. 2016
6.92	-16.2199	-2.13513	111248	362	D	Moseley et al. 2016
6.93	-16.1655	-2.02381	111353	269.4	D	Moseley et al. 2016
6.94	-16.1347	-2.03019	111458	176.9	D	Moseley et al. 2016
6.95	-16.2636	-2.1695	111512	230.4	D	Moseley et al. 2016
6.96	-16.1628	-2.0762	111567	283.9	D	Moseley et al. 2016
6.97	-16.1426	-2.1344	111622	337.4	D	Moseley et al. 2016
6.98	-16.1586	-2.1222	111676	390.9	D	Moseley et al. 2016
6.99	-16.1147	-2.15498	111733	415.4	D	Moseley et al. 2016
7	-16.0983	-2.14388	111790	439.9	D	Moseley et al. 2016
7.01	-16.2448	-2.16929	111847	464.4	D	Moseley et al. 2016
7.02	-16.1961	-2.07141	111903	488.9	D	Moseley et al. 2016
7.03	-16.1443	-1.99918	111960	513.4	D	Moseley et al. 2016
7.04	-16.1375	-2.00506	112017	537.9	D	Moseley et al. 2016
7.05	-16.0886	-1.99948	112073	562.4	D	Moseley et al. 2016
7.06	-16.0941	-2.08152	112130	586.9	D	Moseley et al. 2016
7.07	-16.1019	-2.07401	112187	611.4	D	Moseley et al. 2016
7.08	-16.1199	-2.14042	112244	635.9	D	Moseley et al. 2016
7.09	-15.9481	-2.05794	112299	648.6	D	Moseley et al. 2016
7.1	-16.0589	-2.08007	112355	661.2	D	Moseley et al. 2016
7.11	-16.0115	-1.99889	112411	673.8	D	Moseley et al. 2016
7.12	-16.016	-2.06585	112466	686.5	D	Moseley et al. 2016
7.13	-16.0456	-2.07579	112522	699.1	D	Moseley et al. 2016
7.14	-16.1058	-2.09138	112578	711.7	D	Moseley et al. 2016
7.15	-16.0212	-2.05361	112633	724.3	D	Moseley et al. 2016
7.16	-16.0651	-2.08566	112689	737	D	Moseley et al. 2016
7.17	-15.9967	-2.12565	112745	749.6	D	Moseley et al. 2016
7.18	-16.0592	-2.12579	112800	762.2	D	Moseley et al. 2016
7.19	-15.9618	-2.14306	112856	768.4	D	Moseley et al. 2016
7.2	-15.9626	-2.11038	112912	774.5	D	Moseley et al. 2016
7.21	-15.9971	-2.12473	112968	780.6	D	Moseley et al. 2016
7.22	-15.9845	-2.09221	113024	786.7	D	Moseley et al. 2016
7.23	-15.9679	-2.09871	113080	792.9	D	Moseley et al. 2016
7.24	-15.8739	-2.03393	113136	799	D	Moseley et al. 2016
7.25	-16.0254	-2.16666	113192	805.1	D	Moseley et al. 2016
7.26	-15.9551	-2.1442	113248	811.3	D	Moseley et al. 2016
7.27	-16.0504	-2.16696	113304	817.4	D	Moseley et al. 2016
7.28	-15.9808	-2.07297	113360	823.5	D	Moseley et al. 2016
7.29	-15.9202	-2.13675	113416	824.7	D	Moseley et al. 2016
7.3	-15.9297	-2.18413	113472	825.9	D	Moseley et al. 2016
7.31	-16.0803	-2.33255	113528	827.1	D	Moseley et al. 2016
7.32	-16.0184	-2.26624	113584	828.3	D	Moseley et al. 2016
7.33	-15.9563	-2.21185	113640	829.4	D	Moseley et al. 2016
7.34	-15.8843	-2.17263	113696	830.6	D	Moseley et al. 2016
7.35	-15.8924	-2.2062	113752	831.8	D	Moseley et al. 2016
7.36	-15.9619	-2.23592	113808	833	D	Moseley et al. 2016
7.37	-15.5925	-2.05657	113864	834.2	D	Moseley et al. 2016
7.38	-16.0493	-2.29924	113920	835.3	D	Moseley et al. 2016
7.39	-15.7825	-2.19945	113976	831.9	D	Moseley et al. 2016
7.4	-15.851	-2.16847	114032	828.5	D	Moseley et al. 2016
7.41	-15.8079	-2.19237	114088	825.1	D	Moseley et al. 2016
7.42	-15.645	-2.05807	114144	821.7	D	Moseley et al. 2016
7.43	-15.7683	-2.18475	114200	818.3	D	Moseley et al. 2016
7.44	-15.7537	-2.20518	114256	814.9	D	Moseley et al. 2016
7.45	-15.841	-2.21996	114312	811.4	D	Moseley et al. 2016
7.46	-15.8276	-2.27644	114368	808	D	Moseley et al. 2016
7.47	-15.6223	-2.10715	114424	804.6	D	Moseley et al. 2016
7.48	-15.6299	-2.08091	114480	801.2	D	Moseley et al. 2016
7.49	-15.7444	-2.29303	114536	792.4	D	Moseley et al. 2016
7.5	-15.6895	-2.16904	114592	783.6	D	Moseley et al. 2016
7.51	-15.6642	-2.21586	114648	774.9	D	Moseley et al. 2016
7.52	-15.5644	-2.17192	114704	766.1	D	Moseley et al. 2016
7.53	-15.732	-2.18762	114760	757.3	D	Moseley et al. 2016
7.54	-15.6338	-2.25529	114815	748.5	D	Moseley et al. 2016
7.55	-15.56	-2.20366	114871	739.8	D	Moseley et al. 2016
7.56	-15.7076	-2.2926	114927	731	D	Moseley et al. 2016
7.57	-15.5182	-2.1581	114983	722.2	D	Moseley et al. 2016
7.58	-15.7083	-2.25187	115038	713.4	D	Moseley et al. 2016
7.59	-15.4128	-2.18333	115094	696.6	D	Moseley et al. 2016
7.6	-15.4746	-2.08493	115150	679.8	D	Moseley et al. 2016
7.61	-15.5364	-2.15136	115206	663	D	Moseley et al. 2016
7.63	-15.5744	-2.1776	115318	629.4	D	Moseley et al. 2016
7.65	-15.5981	-2.32801	115429	595.8	D	Moseley et al. 2016
7.67	-15.4466	-2.19735	115541	562.2	D	Moseley et al. 2016
7.69	-15.3987	-2.13904	115653	507.7	D	Moseley et al. 2016
7.71	-15.4631	-2.26581	115766	432.4	D	Moseley et al. 2016
7.73	-15.3861	-2.18383	115878	357.1	D	Moseley et al. 2016
7.75	-15.3261	-2.06163	115991	281.8	D	Moseley et al. 2016
7.77	-15.4114	-2.19997	116104	206.4	D	Moseley et al. 2016
7.85042	-15.1182	-2.15976	116303		P	Wendt et al. 2025
7.93083	-15.2035	-2.19576	116502		P	Wendt et al. 2025
8.01125	-15.162	-2.22013	116702		P	Wendt et al. 2025
8.09167	-15.2332	-2.30067	116901		P	Wendt et al. 2025
8.17208	-15.1058	-2.22859	117100		P	Wendt et al. 2025
8.2525	-15.1809	-2.26152	117300		P	Wendt et al. 2025
8.33292	-15.1858	-2.28402	117499		P	Wendt et al. 2025
8.41333	-15.0455	-2.32245	117698		P	Wendt et al. 2025
8.49375	-15.0367	-2.31281	117898		P	Wendt et al. 2025
8.57417	-15.0105	-2.34104	118097		P	Wendt et al. 2025
8.65458	-14.9805	-2.32768	118297		P	Wendt et al. 2025
8.735	-15.1039	-2.3562	118496		P	Wendt et al. 2025
8.81542	-14.962	-2.33631	118695		P	Wendt et al. 2025
8.89583	-14.9828	-2.39558	118895		P	Wendt et al. 2025
8.97625	-14.9295	-2.42551	119094		P	Wendt et al. 2025
9.05667	-14.9745	-2.45182	119294		P	Wendt et al. 2025
9.13708	-14.9979	-2.45675	119493		P	Wendt et al. 2025
9.2175	-14.8691	-2.45324	119692		P	Wendt et al. 2025
9.29792	-14.8215	-2.4529	119892		P	Wendt et al. 2025
9.37833	-14.844	-2.4996	120091		P	Wendt et al. 2025
9.45875	-14.6575	-2.51706	120290		P	Wendt et al. 2025
9.53917	-14.7425	-2.54945	120490		P	Wendt et al. 2025
9.61958	-14.7209	-2.59965	120689		P	Wendt et al. 2025
9.7	-14.7173	-2.72429	120888	855.3	D	Moseley et al. 2016
9.71	-14.6583	-2.76329	121019	692.8	D	Moseley et al. 2016
9.72	-14.7477	-2.72806	121150	530.3	D	Moseley et al. 2016
9.73	-14.6455	-2.73892	121281	367.8	D	Moseley et al. 2016
9.74	-14.6815	-2.77989	121412	205.3	D	Moseley et al. 2016
9.75	-14.7098	-2.81616	121484	231.6	D	Moseley et al. 2016
9.76	-14.7017	-2.74769	121557	258	D	Moseley et al. 2016
9.77	-14.7541	-2.7043	121630	284.3	D	Moseley et al. 2016
9.78	-14.7415	-2.74355	121703	310.7	D	Moseley et al. 2016
9.79	-14.8632	-2.75338	121776	337	D	Moseley et al. 2016
9.8	-14.7178	-2.83885	121848	363.4	D	Moseley et al. 2016
9.81	-14.6467	-2.84549	121921	389.7	D	Moseley et al. 2016
9.82	-14.6233	-2.82437	121994	416.1	D	Moseley et al. 2016
9.83	-14.8196	-2.9198	122067	442.4	D	Moseley et al. 2016
9.84	-14.7105	-2.73599	122140	468.8	D	Moseley et al. 2016
9.85	-14.8123	-2.84092	122212	437.1	D	Moseley et al. 2016
9.86	-14.7155	-2.83438	122286	405.3	D	Moseley et al. 2016
9.87	-14.716	-2.89408	122358	373.6	D	Moseley et al. 2016
9.88	-14.7868	-2.92033	122432	341.9	D	Moseley et al. 2016
9.89	-14.8927	-2.92485	122504	310.1	D	Moseley et al. 2016
9.9	-14.821	-2.98859	122578	278.4	D	Moseley et al. 2016
9.91	-14.7692	-3.00038	122650	246.7	D	Moseley et al. 2016
9.92	-14.7712	-3.00683	122724	214.9	D	Moseley et al. 2016
9.93	-14.8928	-2.9525	122796	183.2	D	Moseley et al. 2016
9.94	-14.8665	-3.01499	122870	151.5	D	Moseley et al. 2016
9.95	-14.8233	-3.08143	123163	315.8	D	Moseley et al. 2016
9.96	-14.7461	-2.98894	123457	480	D	Moseley et al. 2016
9.97	-14.8439	-3.09098	123751	644.3	D	Moseley et al. 2016
9.98	-14.8449	-3.10439	124045	808.6	D	Moseley et al. 2016
9.99	-14.8374	-3.05432	124339	972.9	D	Moseley et al. 2016
10	-14.6176	-3.07904	124633	1137.2	D	Moseley et al. 2016
10.01	-14.8082	-3.14339	124927	1301.4	D	Moseley et al. 2016
10.02	-14.8065	-3.15947	125221	1465.7	D	Moseley et al. 2016
10.03	-14.7523	-3.14552	125515	1630	D	Moseley et al. 2016
10.04	-14.6652	-3.17486	125808	1794.3	D	Moseley et al. 2016
10.05	-14.8702	-3.21794	126102	1635.9	D	Moseley et al. 2016
10.06	-14.7836	-3.16409	126396	1477.5	D	Moseley et al. 2016
10.07	-14.7772	-3.06943	126690	1319.1	D	Moseley et al. 2016
10.08	-14.8429	-3.06848	126984	1160.7	D	Moseley et al. 2016
10.09	-14.9404	-3.07885	127278	1002.4	D	Moseley et al. 2016
10.1	-14.9868	-3.07461	127572	844	D	Moseley et al. 2016
10.11	-15.0421	-3.02311	127866	685.6	D	Moseley et al. 2016
10.12	-15.1177	-3.09091	128160	527.2	D	Moseley et al. 2016
10.13	-15.2472	-2.87661	128454	368.8	D	Moseley et al. 2016
10.14	-15.3563	-2.88022	128748	210.4	D	Moseley et al. 2016
10.15	-15.4224	-2.69726	128949	341.5	D	Moseley et al. 2016
10.16	-15.3082	-2.8355	129150	472.6	D	Moseley et al. 2016
10.17	-15.4758	-2.81957	129351	603.7	D	Moseley et al. 2016
10.18	-15.4432	-2.83405	129552	734.8	D	Moseley et al. 2016
10.19	-15.4397	-2.79785	129753	865.9	D	Moseley et al. 2016
10.2	-15.8353	-2.74589	129954	997	D	Moseley et al. 2016
10.21	-15.5806	-2.42498	130155	1128.1	D	Moseley et al. 2016
10.22	-15.801	-2.4392	130356	1259.2	D	Moseley et al. 2016
10.23	-15.917	-2.47022	130557	1390.3	D	Moseley et al. 2016
10.24	-15.8775	-2.39597	130758	1521.4	D	Moseley et al. 2016
10.25	-15.8658	-2.3699	130957	1521.4	D	Moseley et al. 2016
10.26	-15.89	-2.40833	131156	1521.4	D	Moseley et al. 2016
10.27	-15.9712	-2.37853	131355	1521.4	D	Moseley et al. 2016
10.28	-15.9351	-2.25832	131554	1521.4	D	Moseley et al. 2016
10.29	-15.8087	-2.44183	131754	1521.4	D	Moseley et al. 2016
10.3	-16.0673	-2.38555	131953	1521.4	D	Moseley et al. 2016
10.31	-15.7648	-2.33984	132152	1521.4	D	Moseley et al. 2016
10.32	-15.8812	-2.33164	132351	1521.4	D	Moseley et al. 2016
10.33	-16.0005	-2.40368	132550	1521.4	D	Moseley et al. 2016
10.34	-16.0316	-2.48975	132750	1521.5	D	Moseley et al. 2016
10.35	-15.9107	-2.38685	132951	1390.2	D	Moseley et al. 2016
10.36	-15.9397	-2.34681	133152	1259	D	Moseley et al. 2016
10.37	-16.0131	-2.41833	133354	1127.7	D	Moseley et al. 2016
10.38	-15.9516	-2.36632	133556	996.5	D	Moseley et al. 2016
10.39	-16.038	-2.37859	133757	865.2	D	Moseley et al. 2016
10.4	-16.2884	-2.51728	133958	734	D	Moseley et al. 2016
10.41	-16.1901	-2.34026	134160	602.7	D	Moseley et al. 2016
10.42	-16.1662	-2.16846	134362	471.5	D	Moseley et al. 2016
10.43	-16.1032	-2.25905	134563	340.2	D	Moseley et al. 2016
10.44	-16.2297	-2.30608	134764	209	D	Moseley et al. 2016
10.45	-16.215	-2.20408	135010	305.4	D	Moseley et al. 2016
10.46	-16.3328	-2.35715	135256	401.8	D	Moseley et al. 2016
10.47	-16.3348	-2.30264	135501	498.3	D	Moseley et al. 2016
10.48	-16.3624	-2.24027	135746	594.7	D	Moseley et al. 2016
10.49	-16.2355	-2.40725	135992	691.1	D	Moseley et al. 2016
10.5	-16.329	-2.33959	136238	787.6	D	Moseley et al. 2016
10.51	-16.4356	-2.33099	136483	884	D	Moseley et al. 2016
10.52	-16.4469	-2.41185	136728	980.4	D	Moseley et al. 2016
10.53	-16.329	-2.25817	136974	1076.9	D	Moseley et al. 2016
10.54	-16.4397	-2.30436	137220	1173.3	D	Moseley et al. 2016
10.55	-16.4447	-2.32216	137468	986	D	Moseley et al. 2016
10.56	-16.405	-2.37372	137716	798.7	D	Moseley et al. 2016
10.57	-16.4936	-2.34591	137964	611.3	D	Moseley et al. 2016
10.58	-16.459	-2.368	138212	424	D	Moseley et al. 2016
10.59	-16.4625	-2.40063	138460	236.7	D	Moseley et al. 2016
10.6	-16.4323	-2.4022	138546	279.4	D	Moseley et al. 2016
10.61	-16.5027	-2.39203	138632	322.1	D	Moseley et al. 2016
10.62	-16.4592	-2.39267	138718	364.7	D	Moseley et al. 2016
10.63	-16.4719	-2.30942	138804	407.4	D	Moseley et al. 2016
10.64	-16.5177	-2.35142	138890	450.1	D	Moseley et al. 2016
10.65	-16.641	-2.36338	138976	427	D	Moseley et al. 2016
10.66	-16.5317	-2.37548	139062	404	D	Moseley et al. 2016
10.67	-16.5495	-2.33002	139148	380.9	D	Moseley et al. 2016
10.68	-16.4688	-2.44166	139234	357.9	D	Moseley et al. 2016
10.69	-16.3919	-2.50107	139320	334.8	D	Moseley et al. 2016
10.7	NaN	NaN	139406	311.7	D	Moseley et al. 2016
10.71	-16.5593	-2.3766	139492	288.7	D	Moseley et al. 2016
10.72	-16.5545	-2.40743	139578	265.6	D	Moseley et al. 2016
10.73	-16.5626	-2.26444	139664	242.6	D	Moseley et al. 2016
10.74	-16.5842	-2.41388	139750	219.5	D	Moseley et al. 2016
10.75	-16.5556	-2.46974	139967	302.1	D	Moseley et al. 2016
10.76	-16.6152	-2.52541	140184	384.7	D	Moseley et al. 2016
10.77	-16.6206	-2.447	140402	467.2	D	Moseley et al. 2016
10.78	-16.6856	-2.38709	140620	549.8	D	Moseley et al. 2016
10.79	-16.606	-2.42745	140837	632.4	D	Moseley et al. 2016
10.8	-16.5675	-2.51626	141054	715	D	Moseley et al. 2016
10.81	-16.558	-2.5148	141272	797.5	D	Moseley et al. 2016
10.82	-16.6106	-2.51193	141490	880.1	D	Moseley et al. 2016
10.83	-16.6606	-2.45627	141707	962.7	D	Moseley et al. 2016
10.84	-16.7149	-2.35442	141924	1045.2	D	Moseley et al. 2016
10.85	-16.6729	-2.36568	142146	881.2	D	Moseley et al. 2016
10.86	-16.5901	-2.37597	142366	717.3	D	Moseley et al. 2016
10.87	-16.6856	-2.41671	142588	553.3	D	Moseley et al. 2016
10.88	-16.6173	-2.38151	142808	389.3	D	Moseley et al. 2016
10.89	-16.6016	-2.47476	143030	225.3	D	Moseley et al. 2016
10.9	-16.7694	-2.3696	143265	358.6	D	Moseley et al. 2016
10.91	-16.675	-2.44692	143500	491.9	D	Moseley et al. 2016
10.92	-16.6177	-2.42225	143735	625.2	D	Moseley et al. 2016
10.93	-16.6197	-2.51175	143970	758.4	D	Moseley et al. 2016
10.94	-16.6415	-2.53934	144206	891.7	D	Moseley et al. 2016
10.95	-16.6412	-2.44119	144440	768.2	D	Moseley et al. 2016
10.96	-16.7193	-2.33225	144676	644.7	D	Moseley et al. 2016
10.97	-16.6974	-2.39789	144910	521.1	D	Moseley et al. 2016
10.98	-16.7538	-2.44013	145146	397.6	D	Moseley et al. 2016
10.99	-16.5949	-2.43614	145380	274	D	Moseley et al. 2016
11	-16.5759	-2.51751	145542	433.5	D	Moseley et al. 2016
11.01	-16.7355	-2.46831	145704	593	D	Moseley et al. 2016
11.02	-16.7233	-2.36201	145866	752.5	D	Moseley et al. 2016
11.03	-16.7598	-2.35934	146028	912	D	Moseley et al. 2016
11.04	-16.7682	-2.39584	146190	1071.5	D	Moseley et al. 2016
11.05	-16.6679	-2.48469	146349	1121.4	D	Moseley et al. 2016
11.06	-16.6899	-2.43485	146509	1171.2	D	Moseley et al. 2016
11.07	-16.5665	-2.45021	146669	1221.1	D	Moseley et al. 2016
11.08	-16.6245	-2.36591	146829	1271	D	Moseley et al. 2016
11.09	-16.7672	-2.39686	146988	1320.9	D	Moseley et al. 2016
11.1	-16.7387	-2.35228	147148	1370.8	D	Moseley et al. 2016
11.11	-16.7309	-2.34896	147308	1420.7	D	Moseley et al. 2016
11.12	-16.7684	-2.34562	147468	1470.5	D	Moseley et al. 2016
11.13	-16.6255	-2.46584	147628	1520.4	D	Moseley et al. 2016
11.14	-16.7875	-2.45351	147788	1570.3	D	Moseley et al. 2016
11.15	-16.7911	-2.36926	147947	1578.6	D	Moseley et al. 2016
11.16	-16.8234	-2.29276	148107	1586.9	D	Moseley et al. 2016
11.17	-16.8196	-2.34715	148267	1595.2	D	Moseley et al. 2016
11.18	-16.8322	-2.37101	148427	1603.6	D	Moseley et al. 2016
11.19	-16.8155	-2.43014	148587	1611.9	D	Moseley et al. 2016
11.2	-16.8327	-2.33216	148747	1620.2	D	Moseley et al. 2016
11.21	-16.8728	-2.15598	148907	1628.5	D	Moseley et al. 2016
11.22	-16.8843	-2.21018	149067	1636.8	D	Moseley et al. 2016
11.23	-16.903	-2.23084	149227	1645.1	D	Moseley et al. 2016
11.24	-16.6307	-2.35467	149386	1653.4	D	Moseley et al. 2016
11.26	-16.6386	-2.25988	149705	1601.1	D	Moseley et al. 2016
11.28	-16.6395	-2.27884	150023	1548.7	D	Moseley et al. 2016
11.3	-16.4887	-2.292	150342	1496.3	D	Moseley et al. 2016
11.32	-16.6773	-2.3387	150660	1443.9	D	Moseley et al. 2016
11.34	-16.7651	-2.32504	150978	1391.6	D	Moseley et al. 2016
11.36	-16.757	-2.27631	151302	1165.5	D	Moseley et al. 2016
11.38	-16.7595	-2.29614	151625	939.5	D	Moseley et al. 2016
11.4	-16.6416	-2.19226	151949	713.4	D	Moseley et al. 2016
11.42	-16.6117	-2.22446	152272	487.3	D	Moseley et al. 2016
11.44	-16.5744	-2.18804	152596	261.3	D	Moseley et al. 2016
11.46	-16.681	-2.22886	152697	297.1	D	Moseley et al. 2016
11.48	-16.7443	-2.15695	152798	332.9	D	Moseley et al. 2016
11.5	-16.6464	-2.15011	152900	368.7	D	Moseley et al. 2016
11.52	-16.6506	-2.16258	153001	404.5	D	Moseley et al. 2016
11.54	-16.6625	-2.11146	153102	440.3	D	Moseley et al. 2016
11.56	-16.4218	-2.05267	153204	440	D	Moseley et al. 2016
11.58	-16.4075	-2.05789	153304	439.7	D	Moseley et al. 2016
11.6	-16.3505	-2.08928	153406	439.4	D	Moseley et al. 2016
11.62	-16.3406	-1.99004	153506	439.1	D	Moseley et al. 2016
11.64	-16.4079	-2.0961	153608	438.8	D	Moseley et al. 2016
11.66	-16.521	-2.00388	153710	401.6	D	Moseley et al. 2016
11.68	-16.7504	-2.02161	153812	364.5	D	Moseley et al. 2016
11.7	-16.52	-2.12339	153915	327.3	D	Moseley et al. 2016
11.72	-16.4157	-2.06235	154017	290.1	D	Moseley et al. 2016
11.74	-16.7075	-2.09531	154120	253	D	Moseley et al. 2016
11.76	-16.6368	-2.08412	154483	429.1	D	Moseley et al. 2016
11.78	-16.718	-2.06819	154847	605.3	D	Moseley et al. 2016
11.8	-16.9776	-2.12837	155211	781.5	D	Moseley et al. 2016
11.82	-16.6223	-2.04517	155575	957.7	D	Moseley et al. 2016
11.84	-16.5676	-2.07812	155938	1133.9	D	Moseley et al. 2016
11.86	-16.7505	-2.1119	156303	973.7	D	Moseley et al. 2016
11.88	-16.7963	-2.06823	156668	813.6	D	Moseley et al. 2016
11.9	-16.696	-2.08003	157033	653.4	D	Moseley et al. 2016
11.92	-16.4752	-2.05075	157398	493.2	D	Moseley et al. 2016
11.94	-16.7759	-2.1835	157762	333.1	D	Moseley et al. 2016
11.96	-16.6604	-2.09986	157957	446.6	D	Moseley et al. 2016
11.98	-16.6692	-2.18741	158152	560.1	D	Moseley et al. 2016
12	-16.64	-2.12555	158346	673.7	D	Moseley et al. 2016
12.02	-16.6085	-2.13236	158541	787.2	D	Moseley et al. 2016
12.04	-16.5662	-2.14555	158736	900.7	D	Moseley et al. 2016
12.06	-16.6548	-2.05646	158929	935.9	D	Moseley et al. 2016
12.08	-16.8442	-2.02107	159123	971.1	D	Moseley et al. 2016
12.1	-16.719	-2.05187	159316	1006.3	D	Moseley et al. 2016
12.12	-16.8222	-2.05529	159510	1041.5	D	Moseley et al. 2016
12.14	-16.8625	-2.046	159704	1076.7	D	Moseley et al. 2016
12.16	-16.7142	-1.99429	159898	1076.3	D	Moseley et al. 2016
12.18	-16.7275	-2.06399	160093	1075.9	D	Moseley et al. 2016
12.2	-16.5916	-2.05956	160287	1075.5	D	Moseley et al. 2016
12.22	-16.6487	-2.09914	160482	1075.1	D	Moseley et al. 2016
12.24	-16.7026	-2.14018	160676	1074.8	D	Moseley et al. 2016
12.26	-16.6126	-2.13232	160870	1038.7	D	Moseley et al. 2016
12.28	-16.6271	-2.05201	161063	1002.6	D	Moseley et al. 2016
12.3	-16.6952	-2.16599	161257	966.5	D	Moseley et al. 2016
12.32	-16.6356	-2.14181	161450	930.4	D	Moseley et al. 2016
12.34	-16.719	-2.20085	161644	894.3	D	Moseley et al. 2016
12.36	-16.5445	-2.12811	161840	775.5	D	Moseley et al. 2016
12.38	-16.7371	-2.20819	162037	656.8	D	Moseley et al. 2016
12.4	-16.5655	-2.14433	162234	538.1	D	Moseley et al. 2016
12.42	-16.6141	-2.22173	162431	419.4	D	Moseley et al. 2016
12.44	-16.4573	-2.20194	162628	300.7	D	Moseley et al. 2016
12.46	-16.7654	-2.26177	162912	481.8	D	Moseley et al. 2016
12.48	-16.5108	-2.20762	163196	663	D	Moseley et al. 2016
12.5	-16.4926	-2.29792	163480	844.1	D	Moseley et al. 2016
12.52	-16.4888	-2.23972	163764	1025.2	D	Moseley et al. 2016
12.54	-16.847	-2.33392	164048	1206.3	D	Moseley et al. 2016
12.56	-16.6063	-2.20901	164330	1242	D	Moseley et al. 2016
12.58	-16.4752	-2.27327	164613	1277.7	D	Moseley et al. 2016
12.6	-16.7158	-2.26932	164895	1313.4	D	Moseley et al. 2016
12.62	-16.5806	-2.33567	165178	1349.1	D	Moseley et al. 2016
12.64	-16.5	-2.32994	165460	1384.8	D	Moseley et al. 2016
12.66	-16.7209	-2.29148	165742	1350.5	D	Moseley et al. 2016
12.68	-16.6577	-2.30834	166024	1316.2	D	Moseley et al. 2016
12.7	-16.566	-2.34625	166306	1281.9	D	Moseley et al. 2016
12.72	-16.6148	-2.29043	166588	1247.6	D	Moseley et al. 2016
12.74	-16.7229	-2.32636	166870	1213.3	D	Moseley et al. 2016
12.76	-16.7841	-2.33077	167157	1040.1	D	Moseley et al. 2016
12.78	-16.6955	-2.31358	167443	866.8	D	Moseley et al. 2016
12.8	-16.7896	-2.33947	167730	693.6	D	Moseley et al. 2016
12.82	-16.6705	-2.28746	168016	520.4	D	Moseley et al. 2016
12.84	-16.7949	-2.3434	168302	347.1	D	Moseley et al. 2016
12.86	-16.698	-2.32792	168530	474.4	D	Moseley et al. 2016
12.88	-16.6637	-2.29732	168756	601.8	D	Moseley et al. 2016
12.9	-16.7679	-2.24313	168984	729.1	D	Moseley et al. 2016
12.92	-16.8837	-2.2504	169210	856.4	D	Moseley et al. 2016
12.94	-16.9923	-2.23919	169438	983.7	D	Moseley et al. 2016
12.96	-16.7639	-2.1373	169663	1010.6	D	Moseley et al. 2016
12.98	-16.8579	-2.18881	169888	1037.5	D	Moseley et al. 2016
13	-16.9269	-2.2055	170113	1064.4	D	Moseley et al. 2016
13.02	-16.847	-2.14818	170338	1091.3	D	Moseley et al. 2016
13.04	-16.8182	-2.13295	170564	1118.2	D	Moseley et al. 2016
13.06	-16.7798	-2.06625	170789	1090.7	D	Moseley et al. 2016
13.08	-16.6984	-2.07564	171014	1063.3	D	Moseley et al. 2016
13.1	-16.9529	-2.03078	171240	1035.9	D	Moseley et al. 2016
13.12	-16.6337	-2.0857	171465	1008.4	D	Moseley et al. 2016
13.14	-16.9111	-2.08949	171690	981	D	Moseley et al. 2016
13.16	-16.7853	-2.01772	171918	851.8	D	Moseley et al. 2016
13.18	-16.8087	-2.00626	172145	722.7	D	Moseley et al. 2016
13.2	-16.9117	-1.94661	172373	593.5	D	Moseley et al. 2016
13.22	-16.6663	-2.06801	172600	464.3	D	Moseley et al. 2016
13.24	-16.5811	-2.10948	172828	335.2	D	Moseley et al. 2016
13.26	-16.6682	-2.10746	173056	479.3	D	Moseley et al. 2016
13.28	-16.6064	-1.99809	173285	623.5	D	Moseley et al. 2016
13.3	-16.5066	-1.97107	173514	767.6	D	Moseley et al. 2016
13.32	-16.5722	-1.84876	173743	911.7	D	Moseley et al. 2016
13.34	-16.6528	-1.99373	173972	1055.9	D	Moseley et al. 2016
13.36	-16.5996	-1.92051	174198	1102.4	D	Moseley et al. 2016
13.38	-16.6013	-1.91806	174424	1148.9	D	Moseley et al. 2016
13.4	-16.6232	-1.96047	174650	1195.4	D	Moseley et al. 2016
13.42	-16.5324	-1.87447	174876	1241.8	D	Moseley et al. 2016
13.44	-16.5818	-1.92714	175102	1288.3	D	Moseley et al. 2016
13.46	-16.5959	-1.99768	175329	1295.2	D	Moseley et al. 2016
13.48	-16.6407	-1.91941	175556	1302.1	D	Moseley et al. 2016
13.5	-16.5645	-1.92507	175783	1309	D	Moseley et al. 2016
13.52	-16.6806	-2.24982	176010	1315.9	D	Moseley et al. 2016
13.54	-16.6189	-2.02797	176238	1322.8	D	Moseley et al. 2016
13.56	-16.5022	-1.81324	176464	1293.8	D	Moseley et al. 2016
13.58	-16.7005	-1.98146	176691	1264.8	D	Moseley et al. 2016
13.6	-16.6968	-1.98982	176917	1235.8	D	Moseley et al. 2016
13.62	-16.5449	-1.89038	177144	1206.8	D	Moseley et al. 2016
13.64	-16.4946	-1.86305	177370	1177.7	D	Moseley et al. 2016
13.66	-16.5361	-1.8421	177597	1093.4	D	Moseley et al. 2016
13.68	-16.5437	-1.84065	177824	1009.1	D	Moseley et al. 2016
13.7	-16.5905	-1.88681	178051	924.7	D	Moseley et al. 2016
13.72	-16.5044	-1.82011	178278	840.4	D	Moseley et al. 2016
13.74	-16.624	-1.99777	178504	756	D	Moseley et al. 2016
13.76	-16.6364	-1.96139	178735	545.5	D	Moseley et al. 2016
13.78	-16.5193	-1.80252	178966	334.9	D	Moseley et al. 2016
13.8	-16.5803	-1.87492	179272	585.7	D	Moseley et al. 2016
13.82	-16.5108	-1.77844	179579	836.4	D	Moseley et al. 2016
13.84	-16.4862	-1.82954	179886	1087.1	D	Moseley et al. 2016
13.86	-16.4716	-1.87556	180189	1160.8	D	Moseley et al. 2016
13.88	-16.6036	-1.87566	180492	1234.5	D	Moseley et al. 2016
13.9	-16.6478	-1.83093	180795	1308.1	D	Moseley et al. 2016
13.92	-16.5496	-1.78696	181098	1381.8	D	Moseley et al. 2016
13.94	-16.695	-1.89045	181402	1455.5	D	Moseley et al. 2016
13.96	-16.528	-1.85219	181705	1448.4	D	Moseley et al. 2016
13.98	-16.4605	-1.89552	182008	1441.3	D	Moseley et al. 2016
14	-16.4949	-1.7853	182311	1434.2	D	Moseley et al. 2016
14.02	-16.6015	-1.81751	182614	1427.1	D	Moseley et al. 2016
14.04	-16.6278	-1.83329	182918	1420	D	Moseley et al. 2016
14.06	-16.6249	-1.79862	183222	1324	D	Moseley et al. 2016
14.08	-16.5096	-1.84248	183527	1228	D	Moseley et al. 2016
14.1	-16.4971	-1.92992	183831	1132	D	Moseley et al. 2016
14.12	-16.6961	-1.89056	184136	1036	D	Moseley et al. 2016
14.14	-16.805	-1.93407	184440	940.1	D	Moseley et al. 2016
14.16	-16.691	-1.90163	184746	654.5	D	Moseley et al. 2016
14.18	-16.576	-1.90463	185050	369	D	Moseley et al. 2016
14.2	-16.531	-1.92512	185308	557.5	D	Moseley et al. 2016
14.22	-16.64	-1.90702	185566	746	D	Moseley et al. 2016
14.24	-16.541	-2.00526	185824	934.5	D	Moseley et al. 2016
14.26	-16.545	-1.81286	186076	994.1	D	Moseley et al. 2016
14.28	-16.568	-1.98035	186329	1053.7	D	Moseley et al. 2016
14.3	-16.489	-1.8801	186581	1113.3	D	Moseley et al. 2016
14.32	-16.58	-1.8133	186834	1172.9	D	Moseley et al. 2016
14.34	-16.596	-1.8821	187086	1232.6	D	Moseley et al. 2016
14.36	-16.548	-1.89038	187339	1227.3	D	Moseley et al. 2016
14.38	-16.452	-1.82372	187592	1222.1	D	Moseley et al. 2016
14.4	-16.523	-1.93829	187844	1216.9	D	Moseley et al. 2016
14.42	-16.469	-1.89137	188097	1211.6	D	Moseley et al. 2016
14.44	-16.492	-1.78907	188350	1206.4	D	Moseley et al. 2016
14.46	-16.527	-1.74009	188603	1131	D	Moseley et al. 2016
14.48	-16.299	-1.76735	188856	1055.6	D	Moseley et al. 2016
14.5	-16.383	-1.85098	189109	980.2	D	Moseley et al. 2016
14.52	-16.364	-1.83231	189362	904.8	D	Moseley et al. 2016
14.54	-16.55	-1.98223	189616	829.3	D	Moseley et al. 2016
14.56	-16.456	-1.82628	189878	622.4	D	Moseley et al. 2016
14.58	-16.483	-1.80677	190140	415.5	D	Moseley et al. 2016
14.6	-16.385	-1.8277	190306	509.6	D	Moseley et al. 2016
14.62	-16.461	-1.81041	190471	603.8	D	Moseley et al. 2016
14.64	-16.375	-1.75926	190636	698	D	Moseley et al. 2016
14.66	-16.421	-1.72515	190802	737.4	D	Moseley et al. 2016
14.68	-16.352	-1.90508	190968	776.8	D	Moseley et al. 2016
14.7	-16.321	-1.83428	191134	816.2	D	Moseley et al. 2016
14.72	-16.316	-1.80504	191300	855.6	D	Moseley et al. 2016
14.74	-16.288	-1.81629	191466	895	D	Moseley et al. 2016
14.76	-16.312	-1.86136	191632	901.1	D	Moseley et al. 2016
14.78	-16.365	-1.88576	191798	907.2	D	Moseley et al. 2016
14.8	-16.464	-1.83755	191964	913.4	D	Moseley et al. 2016
14.82	-16.436	-1.80004	192130	919.5	D	Moseley et al. 2016
14.84	-16.494	-1.83143	192296	925.6	D	Moseley et al. 2016
14.86	-16.48	-1.78438	192461	902.1	D	Moseley et al. 2016
14.88	-16.374	-1.76738	192627	878.7	D	Moseley et al. 2016
14.9	-16.417	-1.82445	192793	855.2	D	Moseley et al. 2016
14.92	-16.407	-1.7203	192959	831.7	D	Moseley et al. 2016
14.94	-16.332	-1.78369	193124	808.2	D	Moseley et al. 2016
14.96	-16.282	-1.79165	193293	734.1	D	Moseley et al. 2016
14.98	-16.227	-1.89813	193461	659.9	D	Moseley et al. 2016
15	-16.162	-1.83807	193630	585.8	D	Moseley et al. 2016
15.02	-16.133	-1.8437	193798	511.6	D	Moseley et al. 2016
15.04	-16.183	-1.79829	193966	437.4	D	Moseley et al. 2016
15.06	-16.282	-1.86228	194207	535.5	D	Moseley et al. 2016
15.08	-16.071	-1.8438	194448	633.7	D	Moseley et al. 2016
15.1	-16.027	-1.93251	194689	731.8	D	Moseley et al. 2016
15.12	-15.992	-1.87094	194930	829.9	D	Moseley et al. 2016
15.14	-16.114	-1.93843	195170	928	D	Moseley et al. 2016
15.16	-16.224	-1.89861	195409	909.7	D	Moseley et al. 2016
15.18	-16.182	-1.81338	195648	891.4	D	Moseley et al. 2016
15.2	-16.178	-1.81732	195887	873.1	D	Moseley et al. 2016
15.22	-16.022	-1.94144	196126	854.8	D	Moseley et al. 2016
15.24	-16.045	-1.96468	196364	836.4	D	Moseley et al. 2016
15.26	-15.986	-1.92719	196608	705.4	D	Moseley et al. 2016
15.28	-16.113	-1.91716	196851	574.3	D	Moseley et al. 2016
15.3	-16.065	-1.88559	197258	901.6	D	Moseley et al. 2016
15.32	-15.971	-1.87239	197369	899.2	D	Moseley et al. 2016
15.34	-16.03	-1.99786	197481	897	D	Moseley et al. 2016
15.36	-16.019	-1.85657	197592	894.6	D	Moseley et al. 2016
15.38	-16.222	-2.01466	197704	892.4	D	Moseley et al. 2016
15.4	-16.009	-1.99947	197816	890	D	Moseley et al. 2016
15.42	-15.981	-2.03488	197928	887.8	D	Moseley et al. 2016
15.44	-15.981	-1.98392	198039	885.4	D	Moseley et al. 2016
15.46	-16.029	-2.05488	198151	883.2	D	Moseley et al. 2016
15.48	-15.993	-1.90356	198262	880.8	D	Moseley et al. 2016
15.5	-16.001	-2.0695	198374	878.6	D	Moseley et al. 2016
15.52	-16.087	-2.06637	198486	876.2	D	Moseley et al. 2016
15.54	-16.195	-2.03345	198598	874	D	Moseley et al. 2016
15.56	-15.994	-1.93709	198972	876.4	D	Moseley et al. 2016
15.58	-16.087	-2.0365	199346	879	D	Moseley et al. 2016
15.6	-16.01	-2.02775	199720	881.4	D	Moseley et al. 2016
15.62	-16.147	-1.95072	200095	883.8	D	Moseley et al. 2016
15.64	-16.113	-1.92099	200469	886.4	D	Moseley et al. 2016
15.66	-16.12	-1.94786	200844	888.8	D	Moseley et al. 2016
15.68	-16.152	-1.91494	201218	891.4	D	Moseley et al. 2016
15.7	-16.202	-1.94487	201592	893.8	D	Moseley et al. 2016
15.72	-16.199	-1.98021	201966	896.4	D	Moseley et al. 2016
15.74	-16.176	-1.95071	202341	898.8	D	Moseley et al. 2016
15.76	-16.222	-2.02073	202715	901.2	D	Moseley et al. 2016
15.78	-16.21	-2.01046	203090	903.8	D	Moseley et al. 2016
15.8	-16.196	-1.9415	203464	906.2	D	Moseley et al. 2016
15.82	-16.218	-1.95478	203838	908.8	D	Moseley et al. 2016
15.84	-16.22	-1.96272	204212	911.2	D	Moseley et al. 2016
15.86	-16.268	-1.9435	204419	923.2	D	Moseley et al. 2016
15.88	-16.228	-1.9562	204625	935.2	D	Moseley et al. 2016
15.9	-16.166	-1.91494	204831	947.4	D	Moseley et al. 2016
15.92	-16.166	-1.95987	205037	959.4	D	Wendt et al. 2025
15.94	-16.297	-1.95618	205243	971.4	D	Wendt et al. 2025
15.96	-16.269	-1.96889	205449	983.4	D	Wendt et al. 2025
15.98	-16.341	-2.00932	205655	995.4	D	Wendt et al. 2025
16	-16.22	-1.94537	205861	1007.6	D	Wendt et al. 2025
16.02	-16.193	-1.9553	206067	1019.6	D	Wendt et al. 2025
16.04	-16.338	-2.00457	206273	1031.6	D	Wendt et al. 2025
16.06	-16.405	-2.01108	206480	1043.6	D	Wendt et al. 2025
16.08	-16.306	-1.95045	206686	1055.8	D	Wendt et al. 2025
16.1	-16.348	-2.04281	206892	1067.8	D	Wendt et al. 2025
16.12	-16.333	-1.99438	207098	1079.8	D	Wendt et al. 2025
16.14	-16.265	-1.99433	207304	1091.8	D	Wendt et al. 2025
16.16	-16.246	-2.07656	207510	1103.8	D	Wendt et al. 2025
16.18	-16.198	-1.9229	207716	1116	D	Wendt et al. 2025
16.2	-16.256	-1.98978	207922	1128	D	Wendt et al. 2025
16.22	-16.328	-1.96725	208128	1140	D	Wendt et al. 2025
16.24	-16.282	-1.87745	208334	1152	D	Wendt et al. 2025
16.26	-16.191	-1.8842	208540	1164	D	Wendt et al. 2025
16.28	-16.183	-1.95117	208746	1176.2	D	Wendt et al. 2025
16.3	-16.287	-2.02948	208952	1188.2	D	Wendt et al. 2025
16.32	-16.171	-1.99998	209159	1200.2	D	Wendt et al. 2025
16.34	-16.254	-1.99596	209365	1212.2	D	Wendt et al. 2025
16.36	-16.2	-2.05506	209571	1224.4	D	Wendt et al. 2025
16.38	-16.103	-1.99069	209777	1236.4	D	Wendt et al. 2025
16.4	-16.166	-1.93947	209983	1248.4	D	Wendt et al. 2025
16.42	-16.142	-1.98522	210189	1260.4	D	Wendt et al. 2025
16.44	-16.112	-2.04284	210395	1272.4	D	Wendt et al. 2025
16.46	-16.217	-2.01483	210601	1284.6	D	Wendt et al. 2025
16.48	-16.02	-1.9237	210807	1296.6	D	Wendt et al. 2025
16.5	-16.17	-1.99387	211013	1308.6	D	Wendt et al. 2025
16.52	-16.215	-2.00692	211220	1320.6	D	Wendt et al. 2025
16.54	-16.061	-1.88904	211426	1332.6	D	Wendt et al. 2025
16.56	-16.086	-1.99001	211632	1344.8	D	Wendt et al. 2025
16.58	-16.132	-1.92445	211838	1356.8	D	Wendt et al. 2025
16.6	-16.073	-1.98025	212044	1368.8	D	Wendt et al. 2025
16.62	-16.069	-1.9492	212250	1380.8	D	Wendt et al. 2025
16.64	-16.19	-2.00349	212456	1393	D	Wendt et al. 2025
16.66	-16.113	-1.93526	212662	1405	D	Wendt et al. 2025
16.68	-16.04	-2.01145	212868	1417	D	Wendt et al. 2025
16.7	-16.137	-1.96841	213074	1429	D	Wendt et al. 2025
16.72	-15.986	-2.01382	213280	1441	D	Wendt et al. 2025
16.74	-15.994	-1.92878	213486	1453.2	D	Wendt et al. 2025
16.76	-16.047	-1.97438	213692	1465.2	D	Wendt et al. 2025
16.78	-16.033	-2.01636	213899	1477.2	D	Wendt et al. 2025
16.8	-16.112	-2.05372	214105	1489.2	D	Wendt et al. 2025
16.82	-16.131	-2.02041	214311	1501.4	D	Wendt et al. 2025
16.84	-15.981	-2.02111	214517	1513.4	D	Wendt et al. 2025
16.86	-16.05	-2.02741	214723	1525.4	D	Wendt et al. 2025
16.88	-16.113	-2.07668	214929	1537.4	D	Wendt et al. 2025
16.9	-16.043	-1.97057	215135	1549.4	D	Wendt et al. 2025
16.92	-15.99	-1.94063	215341	1561.6	D	Wendt et al. 2025
16.94	-16.028	-1.97035	215547	1573.6	D	Wendt et al. 2025
16.96	-16.012	-1.98188	215753	1585.6	D	Wendt et al. 2025
16.98	-16.025	-2.00856	215960	1597.6	D	Wendt et al. 2025
17	-16.033	-2.04985	216044	1600.2	D	Wendt et al. 2025
17.02	-16.069	-2.02971	216128	1602.8	D	Wendt et al. 2025
17.04	-15.924	-1.98687	216213	1605.4	D	Wendt et al. 2025
17.06	-15.98	-1.95561	216298	1607.8	D	Wendt et al. 2025
17.08	-15.98	-1.91914	216382	1610.4	D	Wendt et al. 2025
17.1	-16.124	-1.88976	216466	1613	D	Wendt et al. 2025
17.12	-16.231	-1.91177	216551	1615.6	D	Wendt et al. 2025
17.402	-16.0489	-1.99213	216656		P	Wendt et al. 2025
17.684	-15.983	-1.97554	216760		P	Wendt et al. 2025
17.966	-16.0385	-1.98947	216865		P	Wendt et al. 2025
18.248	-15.9422	-1.9778	216969		P	Wendt et al. 2025
18.53	-16.065	-2.01541	217074		P	Wendt et al. 2025
18.812	-16.0508	-1.98941	217179		P	Wendt et al. 2025
19.094	-15.9979	-2.01089	217283		P	Wendt et al. 2025
19.376	-15.9647	-2.00053	217388		P	Wendt et al. 2025
19.658	-15.9314	-1.99017	217492		P	Wendt et al. 2025
19.94	-15.96	-2.12192	217597	1326.8	D	Wendt et al. 2025
19.96	-16	-2.35722	217677	1282.8	D	Wendt et al. 2025
19.98	-15.98	-2.13007	217756	1238.8	D	Wendt et al. 2025
20	-15.94	-2.10418	217836	1194.8	D	Wendt et al. 2025
20.02	-15.91	-2.07828	217916	1150.8	D	Wendt et al. 2025
20.04	-15.94	-2.21204	218017	1163	D	Wendt et al. 2025
20.06	-15.89	-2.18418	218118	1175	D	Wendt et al. 2025
20.08	-15.98	-2.2196	218220	1187	D	Wendt et al. 2025
20.1	-15.94	-2.20753	218321	1199	D	Wendt et al. 2025
20.12	-16.11	-2.21937	218423	1211	D	Wendt et al. 2025
20.14	-16	-2.19598	218524	1223	D	Wendt et al. 2025
20.16	-16.06	-2.19162	218626	1235	D	Wendt et al. 2025
20.18	-16.11	-2.24016	218727	1247	D	Wendt et al. 2025
20.2	-16.18	-2.24926	218829	1259	D	Wendt et al. 2025
20.22	-16.13	-2.2366	218930	1271	D	Wendt et al. 2025
20.24	-16.15	-2.22295	219032	1283	D	Wendt et al. 2025
20.26	-16.11	-2.18784	219133	1295	D	Wendt et al. 2025
20.28	-16.35	-2.00634	219235	1307	D	Wendt et al. 2025
20.3	-16.21	-2.1811	219336	1319	D	Wendt et al. 2025
20.32	-16.19	-2.14796	219438	1331	D	Wendt et al. 2025
20.34	-16.3	-2.19263	219539	1343	D	Wendt et al. 2025
20.36	-16.39	-2.22408	219641	1355	D	Wendt et al. 2025
20.38	-16.43	-2.23454	219742	1367.2	D	Wendt et al. 2025
20.4	-16.51	-2.22753	219844	1379.2	D	Wendt et al. 2025
20.42	-16.52	-2.20408	219945	1391.2	D	Wendt et al. 2025
20.44	-16.55	-2.20585	220047	1403.2	D	Wendt et al. 2025
20.46	-16.63	-2.14644	220148	1415.2	D	Wendt et al. 2025
20.48	-16.6	-2.21393	220250	1427.2	D	Wendt et al. 2025
20.5	-16.5	-2.15657	220351	1439.2	D	Wendt et al. 2025
20.52	-16.55	-2.14352	220452	1451.2	D	Wendt et al. 2025
20.54	-16.56	-2.13381	220554	1463.2	D	Wendt et al. 2025
20.56	-16.59	-2.16478	220656	1475.2	D	Wendt et al. 2025
20.58	-16.52	-2.13641	220999	1483.2	D	Wendt et al. 2025
20.6	-16.513	-2.07311	221342	1491	D	Wendt et al. 2025
20.62	-16.6	-2.09314	221685	1499	D	Wendt et al. 2025
20.64	-16.727	-2.09645	222028	1506.8	D	Wendt et al. 2025
20.66	-16.718	-2.14018	222372	1514.8	D	Wendt et al. 2025
20.68	-16.768	-2.04164	222715	1522.6	D	Wendt et al. 2025
20.7	-16.708	-2.07453	223058	1530.6	D	Wendt et al. 2025
20.72	-16.696	-2.07434	223401	1538.6	D	Wendt et al. 2025
20.74	-16.775	-2.13223	223744	1546.4	D	Wendt et al. 2025
20.76	-16.739	-2.13238	224088	1554.4	D	Wendt et al. 2025
20.78	-16.742	-2.1376	224431	1562.2	D	Wendt et al. 2025
20.8	-16.718	-2.14018	224774	1570.2	D	Wendt et al. 2025
20.82	-16.768	-2.04164	225117	1578	D	Wendt et al. 2025
20.84	-16.708	-2.07453	225460	1586	D	Wendt et al. 2025
20.86	-16.696	-2.07434	225804	1594	D	Wendt et al. 2025
20.88	-16.775	-2.13223	226048	2038.6	D	Wendt et al. 2025
20.9	-16.739	-2.13238	226292	2483.4	D	Wendt et al. 2025
20.92	-16.742	-2.1376	226536	2928	D	Wendt et al. 2025
20.9655	-16.6344	-2.12135	226790		P	Wendt et al. 2025
21.0109	-16.3839	-2.15072	227044		P	Wendt et al. 2025
21.0564	-16.1495	-2.12135	227299		P	Wendt et al. 2025
21.1018	-16.1079	-2.16596	227553		P	Wendt et al. 2025
21.1473	-16.0859	-2.08282	227807		P	Wendt et al. 2025
21.1927	-15.9674	-2.06704	228062		P	Wendt et al. 2025
21.2382	-15.9795	-2.1173	228316		P	Wendt et al. 2025
21.2836	-15.9208	-2.14244	228570		P	Wendt et al. 2025
21.3291	-16.0033	-2.11869	228825		P	Wendt et al. 2025
21.3745	-15.87	-2.11669	229079		P	Wendt et al. 2025
21.42	-15.8241	-2.10504	229333		P	Wendt et al. 2025
21.4655	-15.7994	-2.16138	229588		P	Wendt et al. 2025
21.5109	-15.8672	-2.12535	229842		P	Wendt et al. 2025
21.5564	-15.8219	-2.0987	230096		P	Wendt et al. 2025
21.6018	-15.7963	-2.10897	230351		P	Wendt et al. 2025
21.6473	-15.7036	-2.13345	230605		P	Wendt et al. 2025
21.6927	-15.7168	-2.14468	230859		P	Wendt et al. 2025
21.7382	-15.784	-2.12882	231114		P	Wendt et al. 2025
21.7836	-15.5708	-1.94537	231368		P	Wendt et al. 2025
21.8291	-15.6985	-2.07162	231622		P	Wendt et al. 2025
21.8745	-15.605	-1.96403	231877		P	Wendt et al. 2025
21.92	-15.6015	-1.97988	232131		P	Wendt et al. 2025
21.9655	-15.6698	-2.04305	232385		P	Wendt et al. 2025
22.0109	-15.6609	-2.06727	232640		P	Wendt et al. 2025
22.0564	-15.5884	-2.0366	232894		P	Wendt et al. 2025
22.1018	-15.568	-2.05778	233148		P	Wendt et al. 2025
22.1473	-15.5969	-2.07402	233403		P	Wendt et al. 2025
22.1927	-15.5766	-2.07064	233657		P	Wendt et al. 2025
22.2382	-15.5666	-2.07349	233911		P	Wendt et al. 2025
22.2836	-15.4868	-2.04585	234166		P	Wendt et al. 2025
22.3291	-15.5803	-2.15145	234420		P	Wendt et al. 2025
22.3745	-15.535	-2.14099	234674		P	Wendt et al. 2025
22.42	-15.6701	-2.19786	234929		P	Wendt et al. 2025
22.4655	-15.592	-2.16758	235183		P	Wendt et al. 2025
22.5109	-15.6736	-2.2617	235437		P	Wendt et al. 2025
22.5564	-15.5735	-2.22748	235692		P	Wendt et al. 2025
22.6018	-15.6321	-2.26991	235946		P	Wendt et al. 2025
22.6473	-15.5374	-2.24651	236200		P	Wendt et al. 2025
22.6927	-15.6908	-2.28427	236455		P	Wendt et al. 2025
22.7382	-15.6303	-2.28237	236709		P	Wendt et al. 2025
22.7836	-15.6442	-2.31097	236963		P	Wendt et al. 2025
22.8291	-15.6593	-2.31852	237218		P	Wendt et al. 2025
22.8745	-15.6643	-2.34551	237472		P	Wendt et al. 2025
22.92	-15.667	-2.23193	237726	3069.8	D	Wendt et al. 2025
22.94	-15.707	-2.19017	237976	2702.8	D	Wendt et al. 2025
22.96	-15.728	-2.24263	238226	2336	D	Wendt et al. 2025
22.98	-15.606	-2.28301	238476	1969.2	D	Wendt et al. 2025
23	-15.751	-2.43387	238726	1602.4	D	Wendt et al. 2025
23.02	-15.551	-2.18772	238996	1523.8	D	Wendt et al. 2025
23.04	-15.594	-2.37704	239266	1445	D	Wendt et al. 2025
23.06	-15.728	-2.34521	239535	1366.4	D	Wendt et al. 2025
23.08	-15.672	-2.4144	239804	1287.8	D	Wendt et al. 2025
23.1	-15.797	-2.44219	240074	1209.2	D	Wendt et al. 2025
23.12	-15.746	-2.42971	240344	1130.6	D	Wendt et al. 2025
23.14	-15.879	-2.44128	240400	1128.6	D	Wendt et al. 2025
23.16	-15.871	-2.29885	240456	1126.4	D	Wendt et al. 2025
23.18	-15.713	-2.29295	241349	1128.4	D	Wendt et al. 2025
23.2	-15.797	-2.3396	242242	1130.2	D	Wendt et al. 2025
23.22	-15.903	-2.43833	243134	1132	D	Wendt et al. 2025
23.24	-16.096	-2.32554	244027	1133.8	D	Wendt et al. 2025
23.26	-16.393	-2.25729	244920	1135.6	D	Wendt et al. 2025
23.28	-16.38	-2.12462	245812	1137.4	D	Wendt et al. 2025
23.3	-16.5	-2.17208	246705	1139.4	D	Wendt et al. 2025
23.32	-16.462	-2.22359	247598	1141.2	D	Wendt et al. 2025
23.34	-16.418	-2.12299	248490	1143	D	Wendt et al. 2025
23.36	-16.425	-2.12181	248842	1186.6	D	Wendt et al. 2025
23.38	-16.484	-2.1625	249194	1230.4	D	Wendt et al. 2025
23.4	-16.545	-2.17021	249546	1274	D	Wendt et al. 2025
23.42	-16.478	-2.14496	249898	1317.8	D	Wendt et al. 2025
23.44	-16.439	-2.03266	250250	1361.4	D	Wendt et al. 2025
23.46	-16.441	-2.06024	250602	1405.2	D	Wendt et al. 2025
23.48	-16.532	-2.12198	250954	1448.8	D	Wendt et al. 2025
23.5	-16.592	-2.06782	251306	1492.6	D	Wendt et al. 2025
23.52	-16.592	-2.07085	251658	1536.2	D	Wendt et al. 2025
23.54	-16.571	-2.01496	252009	1579.8	D	Wendt et al. 2025
23.56	-16.518	-2.07559	252361	1623.6	D	Wendt et al. 2025
23.58	-16.614	-2.09196	252713	1667.2	D	Wendt et al. 2025
23.6	-16.519	-2.02649	253065	1711	D	Wendt et al. 2025
23.62	-16.658	-2.03512	253417	1754.6	D	Wendt et al. 2025
23.64	-16.553	-1.99788	253769	1798.4	D	Wendt et al. 2025
23.66	-16.599	-2.0388	254121	1842	D	Wendt et al. 2025
23.68	-16.642	-2.02297	254473	1885.6	D	Wendt et al. 2025
23.7	-16.651	-1.94956	254824	1929.4	D	Wendt et al. 2025
23.72	-16.648	-1.98555	255950	1937.8	D	Wendt et al. 2025
23.74	-16.763	-2.05452	257076	1946	D	Wendt et al. 2025
23.76	-16.68	-2.01705	258201	1954.4	D	Wendt et al. 2025
23.78	-16.626	-2.03236	259327	1962.8	D	Wendt et al. 2025
23.8	-16.582	-2.00465	260453	1971	D	Wendt et al. 2025
23.82	-16.537	-2.06643	261578	1979.4	D	Wendt et al. 2025
23.84	-16.535	-2.10907	262704	1987.8	D	Wendt et al. 2025
23.86	-16.572	-2.0496	263829	1996.2	D	Wendt et al. 2025
23.88	-16.691	-2.0579	264955	2004.4	D	Wendt et al. 2025
23.9	-16.766	-2.06421	266081	2012.8	D	Wendt et al. 2025
23.92	-16.761	-1.98472	267206	2021.2	D	Wendt et al. 2025
23.94	-16.809	-1.93902	268332	2029.4	D	Wendt et al. 2025
23.96	-16.918	-2.07368	269458	2037.8	D	Wendt et al. 2025
23.98	-16.561	-2.09697	269675	2031	D	Wendt et al. 2025
24	-16.8	-2.10819	269892	2024.2	D	Wendt et al. 2025
24.02	-16.794	-2.18214	270110	2017.4	D	Wendt et al. 2025
24.04	-16.595	-2.11662	270328	2010.6	D	Wendt et al. 2025
24.06	-16.861	-2.1896	270545	2003.8	D	Wendt et al. 2025
24.08	-16.844	-2.04446	270763	1997	D	Wendt et al. 2025
24.1	-16.876	-2.02785	270980	1990.2	D	Wendt et al. 2025
24.12	-17.128	-2.09601	271198	1983.4	D	Wendt et al. 2025
24.14	-17.226	-1.82247	271415	1976.6	D	Wendt et al. 2025
24.16	-17.343	-1.92409	271633	1969.6	D	Wendt et al. 2025
24.18	-17.141	-1.81113	271850	1962.8	D	Wendt et al. 2025
24.2	-17.281	-1.81502	272068	1956	D	Wendt et al. 2025
24.22	-17.269	-1.7865	272285	1949.2	D	Wendt et al. 2025
24.24	-17.159	-1.75672	272503	1942.4	D	Wendt et al. 2025
24.26	-17.247	-1.82116	272720	1935.6	D	Wendt et al. 2025
24.28	-17.226	-1.70826	272938	1928.8	D	Wendt et al. 2025
24.3	-17.16	-1.75896	273155	1922	D	Wendt et al. 2025
24.32	-17.229	-1.70586	273373	1915.2	D	Wendt et al. 2025
24.34	-17.163	-1.65034	273590	1908.4	D	Wendt et al. 2025
24.36	-17.177	-1.77142	273808	1901.6	D	Wendt et al. 2025
24.38	-17.184	-1.73467	274025	1894.8	D	Wendt et al. 2025
24.4	-17.202	-1.73004	274243	1888	D	Wendt et al. 2025
24.42	-16.99	-1.63594	274460	1881.2	D	Wendt et al. 2025
24.44	-16.923	-1.71898	274678	1874.4	D	Wendt et al. 2025
24.46	NaN	NaN	274895	1867.6	D	Wendt et al. 2025
24.48	-16.934	-1.75442	275113	1860.8	D	Wendt et al. 2025
24.5	-17.143	-1.81126	275330	1854	D	Wendt et al. 2025
24.52	-16.797	-1.79508	275548	1847.2	D	Wendt et al. 2025
24.54	-16.97	-1.72766	275765	1840.4	D	Wendt et al. 2025
24.56	-16.902	-1.71201	275983	1833.4	D	Wendt et al. 2025
24.58	-16.908	-1.68991	276200	1826.6	D	Wendt et al. 2025
24.6	-16.898	-1.77167	276418	1819.8	D	Wendt et al. 2025
24.62	-16.89	-1.74575	276636	1813	D	Wendt et al. 2025
24.64	-16.609	-1.69914	276723	1817.6	D	Wendt et al. 2025
24.66	-16.695	-1.70198	276810	1822.2	D	Wendt et al. 2025
24.68	-16.804	-1.74989	276898	1827	D	Wendt et al. 2025
24.7	-16.797	-1.66603	276985	1831.6	D	Wendt et al. 2025
24.72	-16.638	-1.75596	277072	1836.2	D	Wendt et al. 2025
24.74	-16.576	-1.73249	277160	1840.8	D	Wendt et al. 2025
24.76	-16.503	-1.84346	277247	1845.4	D	Wendt et al. 2025
24.78	-16.546	-1.74506	277334	1850	D	Wendt et al. 2025
24.8	-16.454	-1.79932	277422	1854.6	D	Wendt et al. 2025
24.82	-16.438	-1.87723	277509	1859.2	D	Wendt et al. 2025
24.84	-16.567	-1.88411	277596	1863.8	D	Wendt et al. 2025
24.86	-16.496	-1.77076	277976	1881.2	D	Wendt et al. 2025
24.88	-16.465	-1.85899	278355	1898.6	D	Wendt et al. 2025
24.9	-16.436	-1.93035	278734	1916	D	Wendt et al. 2025
24.92	-16.456	-1.85888	279113	1933.2	D	Wendt et al. 2025
24.94	-16.448	-1.84875	279492	1950.6	D	Wendt et al. 2025
24.96	-16.459	-1.79076	279871	1968	D	Wendt et al. 2025
24.98	-16.463	-1.82097	280250	1985.4	D	Wendt et al. 2025
25	-16.53	-1.81704	280630	2002.8	D	Wendt et al. 2025
25.02	-16.425	-1.74289	281009	2020.2	D	Wendt et al. 2025
25.04	-16.37	-1.91063	281388	2037.4	D	Wendt et al. 2025
25.06	-16.255	-1.81786	281767	2054.8	D	Wendt et al. 2025
25.08	-16.311	-1.89292	282146	2072.2	D	Wendt et al. 2025
25.1	-16.26	-1.89468	282525	2089.6	D	Wendt et al. 2025
25.12	-16.378	-2.01966	282904	2107	D	Wendt et al. 2025
25.14	-16.254	-1.84731	283284	2124.4	D	Wendt et al. 2025
25.16	-16.183	-1.87962	283663	2141.6	D	Wendt et al. 2025
25.18	-16.2	-1.87584	284042	2159	D	Wendt et al. 2025
25.2	-16.217	-1.96304	284421	2176.4	D	Wendt et al. 2025
25.22	-16.207	-1.95874	284800	2193.8	D	Wendt et al. 2025
25.24	-16.263	-2.04404	285179	2211.2	D	Wendt et al. 2025
25.26	-16.19	-1.91972	285558	2228.4	D	Wendt et al. 2025
25.28	-16.162	-1.94652	285938	2245.8	D	Wendt et al. 2025
25.3	-16.133	-2.01744	286317	2263.2	D	Wendt et al. 2025
25.32	-16.109	-2.03297	286696	2280.6	D	Wendt et al. 2025
25.34	-16.046	-2.06066	287075	2298	D	Wendt et al. 2025
25.36	-16.032	-1.98344	287454	2315.4	D	Wendt et al. 2025
25.38	-16.16	-2.14645	287833	2332.6	D	Wendt et al. 2025
25.4	-16.143	-1.95144	288212	2350	D	Wendt et al. 2025
25.42	-16.189	-1.92397	288592	2367.4	D	Wendt et al. 2025
25.44	-16.059	-2.07322	288827	2368.6	D	Wendt et al. 2025
25.46	-16.012	-1.96519	289062	2369.6	D	Wendt et al. 2025
25.48	-16.115	-2.01385	289297	2370.6	D	Wendt et al. 2025
25.5	-16.153	-1.92937	289532	2371.8	D	Wendt et al. 2025
25.52	-16.197	-1.99447	289767	2372.8	D	Wendt et al. 2025
25.54	-16.34	-1.8676	290002	2374	D	Wendt et al. 2025
25.56	-16.267	-1.89038	290237	2375	D	Wendt et al. 2025
25.58	-16.306	-1.90704	290472	2376	D	Wendt et al. 2025
25.6	-16.337	-2.116	290708	2377.2	D	Wendt et al. 2025
25.62	-16.359	-1.98683	290943	2378.2	D	Wendt et al. 2025
25.64	-16.362	-1.97771	291178	2379.4	D	Wendt et al. 2025
25.66	-16.395	-1.88497	291413	2380.4	D	Wendt et al. 2025
25.68	-16.349	-1.89846	291648	2381.6	D	Wendt et al. 2025
25.7	-16.32	-1.81485	291883	2382.6	D	Wendt et al. 2025
25.72	-16.372	-1.90116	292118	2383.6	D	Wendt et al. 2025
25.74	-16.327	-1.86701	292354	2384.8	D	Wendt et al. 2025
25.76	-16.381	-1.88886	292589	2385.8	D	Wendt et al. 2025
25.78	-16.433	-1.85216	292824	2387	D	Wendt et al. 2025
25.8	-16.373	-1.79444	293059	2388	D	Wendt et al. 2025
25.82	-16.494	-1.78852	293294	2389.2	D	Wendt et al. 2025
25.84	-16.623	-1.90292	293529	2390.2	D	Wendt et al. 2025
25.86	-16.498	-1.8507	293764	2391.2	D	Wendt et al. 2025
25.88	-16.539	-1.87707	293999	2392.4	D	Wendt et al. 2025
25.9	-16.538	-1.78787	294234	2393.4	D	Wendt et al. 2025
25.92	-16.588	-1.83676	294470	2394.6	D	Wendt et al. 2025
25.94	-16.511	-1.84166	294705	2395.6	D	Wendt et al. 2025
25.96	-16.612	-1.92285	294940	2396.8	D	Wendt et al. 2025
25.98	-16.559	-1.8231	295175	2397.8	D	Wendt et al. 2025
26	-16.548	-1.81177	295410	2398.8	D	Wendt et al. 2025
26.02	-16.66	-1.91197	295645	2400	D	Wendt et al. 2025
26.04	-16.414	-1.80474	295880	2401	D	Wendt et al. 2025
26.06	-16.573	-1.81401	296116	2402.2	D	Wendt et al. 2025
26.08	-16.527	-1.827	296351	2403.2	D	Wendt et al. 2025
26.1	-16.561	-1.7313	296586	2404.4	D	Wendt et al. 2025
26.12	-16.665	-1.73573	296821	2405.4	D	Wendt et al. 2025
26.14	-16.527	-1.82444	297056	2406.4	D	Wendt et al. 2025
26.16	-16.59	-1.84603	297291	2407.6	D	Wendt et al. 2025
26.18	-16.672	-1.85292	297526	2408.6	D	Wendt et al. 2025
26.2	-16.676	-1.86252	297761	2409.8	D	Wendt et al. 2025
26.22	-16.603	-1.80876	297996	2410.8	D	Wendt et al. 2025
26.24	-16.608	-1.788	298232	2412	D	Wendt et al. 2025
26.26	-16.65	-1.82763	298467	2413	D	Wendt et al. 2025
26.28	-16.661	-1.74958	298702	2414	D	Wendt et al. 2025
26.3	-16.747	-1.76727	298937	2415.2	D	Wendt et al. 2025
26.32	-16.517	-1.54923	299172	2416.2	D	Wendt et al. 2025
26.34	-16.628	-1.64289	299407	2417.4	D	Wendt et al. 2025
26.36	-16.56	-1.68279	299642	2418.4	D	Wendt et al. 2025
26.38	-16.646	-1.67658	299878	2419.6	D	Wendt et al. 2025
26.4	-16.603	-1.69827	300100	2421.4	D	Wendt et al. 2025
26.42	-16.568	-1.74187	300322	2423.4	D	Wendt et al. 2025
26.44	-16.598	-1.74434	300544	2425.4	D	Wendt et al. 2025
26.46	-16.494	-1.76153	300766	2427.4	D	Wendt et al. 2025
26.48	-16.562	-1.72989	300988	2429.4	D	Wendt et al. 2025
26.5	-16.599	-1.72618	301210	2431.4	D	Wendt et al. 2025
26.52	-16.44	-1.85243	301432	2433.4	D	Wendt et al. 2025
26.54	-16.399	-1.78324	301654	2435.4	D	Wendt et al. 2025
26.56	-16.407	-1.67861	301876	2437.4	D	Wendt et al. 2025
26.58	-16.39	-1.74794	302098	2439.4	D	Wendt et al. 2025
26.6	-16.462	-1.75886	302321	2441.4	D	Wendt et al. 2025
26.62	-16.38	-1.84211	302543	2443.4	D	Wendt et al. 2025
26.64	-16.428	-1.82315	302765	2445.4	D	Wendt et al. 2025
26.66	-16.311	-1.83149	302987	2447.4	D	Wendt et al. 2025
26.68	-16.276	-1.7922	303209	2449.4	D	Wendt et al. 2025
26.7	-16.321	-1.95667	303431	2451.4	D	Wendt et al. 2025
26.72	-16.288	-1.78553	303653	2453.4	D	Wendt et al. 2025
26.74	-16.412	-1.88076	303875	2455.2	D	Wendt et al. 2025
26.76	-16.381	-1.95663	304097	2457.2	D	Wendt et al. 2025
26.78	-16.328	-1.94167	304320	2459.2	D	Wendt et al. 2025
26.8	-16.181	-1.85713	304542	2461.2	D	Wendt et al. 2025
26.82	-16.276	-1.9234	304764	2463.2	D	Wendt et al. 2025
26.84	-16.215	-1.9269	304986	2465.2	D	Wendt et al. 2025
26.86	-16.05	-1.84833	305208	2467.2	D	Wendt et al. 2025
26.88	-16.332	-1.87513	305430	2469.2	D	Wendt et al. 2025
26.9	-16.22	-1.93273	305652	2471.2	D	Wendt et al. 2025
26.92	-16.139	-1.89515	305874	2473.2	D	Wendt et al. 2025
26.94	-16.077	-1.89563	306096	2475.2	D	Wendt et al. 2025
26.96	-16.28	-1.96343	306318	2477.2	D	Wendt et al. 2025
26.98	-16.121	-1.90851	306540	2479.2	D	Wendt et al. 2025
27	-16.298	-1.98017	306763	2481.2	D	Wendt et al. 2025
27.02	-16.182	-1.92827	306985	2483.2	D	Wendt et al. 2025
27.04	-16.053	-1.81637	307207	2485.2	D	Wendt et al. 2025
27.06	-16.096	-1.84942	307429	2487.2	D	Wendt et al. 2025
27.08	-16.009	-1.81289	307651	2489	D	Wendt et al. 2025
27.1	-16.095	-1.86743	307873	2491	D	Wendt et al. 2025
27.12	-16.124	-1.89272	308095	2493	D	Wendt et al. 2025
27.14	-16.118	-1.92935	308317	2495	D	Wendt et al. 2025
27.16	-16.069	-1.87429	308539	2497	D	Wendt et al. 2025
27.18	-16.121	-1.95575	308762	2499	D	Wendt et al. 2025
27.2	-16.183	-1.93169	308953	2496	D	Wendt et al. 2025
27.22	-16.053	-1.87487	309144	2493.2	D	Wendt et al. 2025
27.24	-16.214	-1.86256	309335	2490.2	D	Wendt et al. 2025
27.26	-16.198	-1.93567	309526	2487.2	D	Wendt et al. 2025
27.28	-16.13	-1.85573	309717	2484.2	D	Wendt et al. 2025
27.3	-16.178	-1.91242	309908	2481.2	D	Wendt et al. 2025
27.32	-16.248	-1.9622	310100	2478.2	D	Wendt et al. 2025
27.34	-16.197	-1.981	310291	2475.4	D	Wendt et al. 2025
27.36	-16.251	-2.05613	310482	2472.4	D	Wendt et al. 2025
27.38	-16.131	-1.96113	310673	2469.4	D	Wendt et al. 2025
27.4	-16.136	-2.01739	310864	2466.4	D	Wendt et al. 2025
27.42	-16.091	-2.02786	311055	2463.4	D	Wendt et al. 2025
27.44	-16.083	-1.99544	311246	2460.4	D	Wendt et al. 2025
27.46	-16.03	-2.00923	311438	2457.6	D	Wendt et al. 2025
27.48	-16.104	-1.97795	311629	2454.6	D	Wendt et al. 2025
27.5	-16.087	-1.95816	311820	2451.6	D	Wendt et al. 2025
27.52	-15.915	-1.90763	312011	2448.6	D	Wendt et al. 2025
27.54	NaN	-1.85378	312202	2445.6	D	Wendt et al. 2025
27.56	-15.962	-1.95171	312393	2442.6	D	Wendt et al. 2025
27.58	-15.914	-1.95182	312584	2439.8	D	Wendt et al. 2025
27.6	-15.957	-1.9306	312775	2436.8	D	Wendt et al. 2025
27.62	-16.082	-2.06272	312967	2433.8	D	Wendt et al. 2025
27.64	-16.069	-2.0571	313158	2430.8	D	Wendt et al. 2025
27.66	-16.023	-1.95427	313349	2427.8	D	Wendt et al. 2025
27.68	-15.973	-1.93018	313540	2424.8	D	Wendt et al. 2025
27.7	-16.013	-2.00892	313731	2422	D	Wendt et al. 2025
27.72	-16.086	-2.00707	313922	2419	D	Wendt et al. 2025
27.74	-16.139	-2.06415	314113	2416	D	Wendt et al. 2025
27.76	-16.115	-2.02242	314305	2413	D	Wendt et al. 2025
27.78	-16.042	-2.02811	314496	2410	D	Wendt et al. 2025
27.8	-16.179	-2.00744	314687	2407	D	Wendt et al. 2025
27.82	-16.014	-2.05549	314878	2404.2	D	Wendt et al. 2025
27.84	-16.048	-1.98655	315069	2401.2	D	Wendt et al. 2025
27.86	-16.1	-2.03959	315260	2398.2	D	Wendt et al. 2025
27.88	-16.01	-2.01714	315451	2395.2	D	Wendt et al. 2025
27.9	-16.096	-1.95835	315642	2392.2	D	Wendt et al. 2025
27.92	-16.078	-1.98253	315834	2389.2	D	Wendt et al. 2025
27.94	-16.14	-2.0331	316025	2386.4	D	Wendt et al. 2025
27.96	-16.076	-1.98399	316216	2383.4	D	Wendt et al. 2025
27.98	-16.024	-1.9797	316407	2380.4	D	Wendt et al. 2025
28	-16.149	-2.04886	316598	2377.4	D	Wendt et al. 2025
28.02	-16.144	-2.01351	316789	2374.4	D	Wendt et al. 2025
28.04	-16.096	-2.02869	316980	2371.4	D	Wendt et al. 2025
28.06	-16.063	-1.96783	317172	2368.6	D	Wendt et al. 2025
28.08	-16.132	-1.95273	317363	2365.6	D	Wendt et al. 2025
28.1	-16.137	-1.9667	317554	2362.6	D	Wendt et al. 2025
28.12	-16.03	-1.97494	317745	2359.6	D	Wendt et al. 2025
28.14	-16.202	-2.06198	317936	2356.6	D	Wendt et al. 2025
28.16	-16.144	-1.98088	318127	2353.6	D	Wendt et al. 2025
28.18	-16.056	-1.86981	318318	2350.6	D	Wendt et al. 2025
28.2	-16.012	-1.96768	318422	2353.4	D	Wendt et al. 2025
28.22	-16.094	-2.00486	318526	2356	D	Wendt et al. 2025
28.24	-16.121	-2.08955	318630	2358.6	D	Wendt et al. 2025
28.26	-16.056	-1.99581	318734	2361.2	D	Wendt et al. 2025
28.28	-16.118	-2.00969	318838	2363.8	D	Wendt et al. 2025
28.3	-16.069	-1.87565	318942	2366.4	D	Wendt et al. 2025
28.32	-16.02	-1.95707	319046	2369	D	Wendt et al. 2025
28.34	-16.047	-2.01295	319150	2371.6	D	Wendt et al. 2025
28.36	-16.007	-2.07495	319254	2374.2	D	Wendt et al. 2025
28.38	-16.063	-1.94873	319358	2376.8	D	Wendt et al. 2025
28.4	-16.009	-1.94195	319462	2379.4	D	Wendt et al. 2025
28.42	-15.97	-1.85039	319566	2382	D	Wendt et al. 2025
28.44	-15.959	-1.84246	319670	2384.6	D	Wendt et al. 2025
28.46	-15.988	-1.79856	319774	2387.2	D	Wendt et al. 2025
28.48	-15.922	-1.85974	319878	2389.8	D	Wendt et al. 2025
28.5	-15.934	-1.92757	319982	2392.4	D	Wendt et al. 2025
28.52	-15.988	-1.92562	320086	2395	D	Wendt et al. 2025
28.54	-16.022	-1.80236	320190	2397.6	D	Wendt et al. 2025
28.56	-15.978	-1.76393	320294	2400.2	D	Wendt et al. 2025
28.58	-16.036	-1.99808	320398	2402.8	D	Wendt et al. 2025
28.6	-16.036	-2.08463	320502	2405.4	D	Wendt et al. 2025
28.62	-16.086	-2.06245	320606	2408	D	Wendt et al. 2025
28.64	-16.156	-1.87562	320710	2410.6	D	Wendt et al. 2025
28.66	-16.094	-1.97215	320814	2413.2	D	Wendt et al. 2025
28.68	-16.16	-1.87286	320918	2415.8	D	Wendt et al. 2025
28.7	-16.089	-1.86183	321022	2418.4	D	Wendt et al. 2025
28.72	-16.072	-1.91681	321126	2421	D	Wendt et al. 2025
28.74	-16.054	-1.90963	321230	2423.6	D	Wendt et al. 2025
28.76	-15.945	-1.86795	321332	2415.4	D	Wendt et al. 2025
28.78	-16.103	-1.99963	321434	2407.2	D	Wendt et al. 2025
28.8	-16.093	-1.92812	321536	2399	D	Wendt et al. 2025
28.82	-16.114	-1.99493	321638	2390.8	D	Wendt et al. 2025
28.84	-16.043	-1.91723	321740	2382.6	D	Wendt et al. 2025
28.86	-16.079	-1.96121	321842	2374.4	D	Wendt et al. 2025
28.88	-15.987	-1.95492	321944	2366.2	D	Wendt et al. 2025
28.9	-16.066	-1.9764	322046	2358	D	Wendt et al. 2025
28.92	-16.048	-2.06128	322148	2349.8	D	Wendt et al. 2025
28.94	-16.036	-1.94662	322250	2341.6	D	Wendt et al. 2025
28.96	-16.039	-2.07377	322352	2333.4	D	Wendt et al. 2025
28.98	-16.078	-2.07112	322454	2325	D	Wendt et al. 2025
29	-16.041	-2.00755	322556	2316.8	D	Wendt et al. 2025
29.02	-16.017	-1.99355	322658	2308.6	D	Wendt et al. 2025
29.04	-16.008	-2.05916	322760	2300.4	D	Wendt et al. 2025
29.06	-15.972	-2.04469	322862	2292.2	D	Wendt et al. 2025
29.08	-15.853	-1.97191	322964	2284	D	Wendt et al. 2025
29.1	-15.91	-2.01966	323066	2275.8	D	Wendt et al. 2025
29.12	-16.044	-2.07819	323168	2267.6	D	Wendt et al. 2025
29.14	-15.978	-1.9889	323270	2259.4	D	Wendt et al. 2025
29.16	-15.977	-2.0508	323372	2251.2	D	Wendt et al. 2025
29.18	-16.028	-2.02706	323474	2243	D	Wendt et al. 2025
29.2	-15.984	-2.02237	323572	2246	D	Wendt et al. 2025
29.22	-16.034	-2.05442	323671	2248.8	D	Wendt et al. 2025
29.24	-15.896	-2.04201	323769	2251.8	D	Wendt et al. 2025
29.26	-15.939	-2.09741	323868	2254.8	D	Wendt et al. 2025
29.28	-15.864	-2.03775	323966	2257.8	D	Wendt et al. 2025
29.3	-16.002	-2.0639	324065	2260.6	D	Wendt et al. 2025
29.32	-15.986	-2.07631	324163	2263.6	D	Wendt et al. 2025
29.34	-15.977	-2.07586	324262	2266.6	D	Wendt et al. 2025
29.36	-15.875	-2.02461	324360	2269.6	D	Wendt et al. 2025
29.38	-15.814	-2.00453	324459	2272.4	D	Wendt et al. 2025
29.4	-15.825	-1.9001	324557	2275.4	D	Wendt et al. 2025
29.42	-15.852	-2.01798	324656	2278.4	D	Wendt et al. 2025
29.44	-15.846	-2.02054	324754	2281.4	D	Wendt et al. 2025
29.46	-15.84	-2.00403	324853	2284.2	D	Wendt et al. 2025
29.48	-15.767	-2.019	324952	2287.2	D	Wendt et al. 2025
29.5	-15.817	-2.0389	325050	2290.2	D	Wendt et al. 2025
29.52	-15.738	-2.0781	325149	2293.2	D	Wendt et al. 2025
29.54	-15.768	-2.08953	325247	2296	D	Wendt et al. 2025
29.56	-15.727	-2.04361	325346	2299	D	Wendt et al. 2025
29.58	-15.747	-1.98658	325444	2302	D	Wendt et al. 2025
29.6	-15.825	-2.04781	325543	2305	D	Wendt et al. 2025
29.62	-15.689	-2.09649	325641	2307.8	D	Wendt et al. 2025
29.64	-15.682	-2.06839	325740	2310.8	D	Wendt et al. 2025
29.66	-15.69	-1.97728	325838	2313.8	D	Wendt et al. 2025
29.68	-15.745	-2.02122	325937	2316.8	D	Wendt et al. 2025
29.7	-15.797	-2.11884	326036	2319.6	D	Wendt et al. 2025
29.72	-15.679	-2.01889	326134	2322.6	D	Wendt et al. 2025
29.74	-15.701	-1.99344	326232	2325.6	D	Wendt et al. 2025
29.76	-15.741	-2.11151	326331	2328.6	D	Wendt et al. 2025
29.78	-15.689	-2.06513	326430	2331.4	D	Wendt et al. 2025
29.8	-15.684	-2.01194	326528	2334.4	D	Wendt et al. 2025
29.82	-15.702	-2.09484	326627	2337.4	D	Wendt et al. 2025
29.84	-15.618	-2.10684	326725	2340.4	D	Wendt et al. 2025
29.86	-15.617	-2.02496	326824	2343.2	D	Wendt et al. 2025
29.88	-15.621	-2.03497	326922	2346.2	D	Wendt et al. 2025
29.9	-15.6	-2.05609	327021	2349.2	D	Wendt et al. 2025
29.92	-15.567	-2.03768	327119	2352.2	D	Wendt et al. 2025
29.94	-15.491	-1.94237	327218	2355	D	Wendt et al. 2025
29.96	-15.516	-2.05456	327316	2358	D	Wendt et al. 2025
29.98	-15.508	-2.02592	327415	2361	D	Wendt et al. 2025
30	-15.477	-2.08561	327514	2364	D	Wendt et al. 2025
30.02	-15.581	-2.15124	327608	2370	D	Wendt et al. 2025
30.04	-15.549	-2.15056	327703	2376.2	D	Wendt et al. 2025
30.06	-15.479	-2.11626	327798	2382.2	D	Wendt et al. 2025
30.08	-15.541	-2.08888	327893	2388.4	D	Wendt et al. 2025
30.1	-15.627	-2.14689	327988	2394.4	D	Wendt et al. 2025
30.12	-15.473	-2.06726	328082	2400.6	D	Wendt et al. 2025
30.14	-15.599	-2.19436	328177	2406.6	D	Wendt et al. 2025
30.16	-15.722	-2.16182	328272	2412.8	D	Wendt et al. 2025
30.18	-15.686	-2.16885	328367	2418.8	D	Wendt et al. 2025
30.2	-15.522	-2.14651	328462	2425	D	Wendt et al. 2025
30.22	-15.605	-2.10459	328556	2431	D	Wendt et al. 2025
30.24	-15.54	-2.11014	328651	2437.2	D	Wendt et al. 2025
30.26	-15.467	-2.04182	328746	2443.2	D	Wendt et al. 2025
30.28	-15.532	-2.0205	328841	2449.4	D	Wendt et al. 2025
30.3	-15.447	-2.09764	328936	2455.6	D	Wendt et al. 2025
30.32	-15.515	-1.99213	329030	2461.6	D	Wendt et al. 2025
30.34	-15.759	-2.15657	329125	2467.8	D	Wendt et al. 2025
30.36	-15.621	-2.15524	329220	2473.8	D	Wendt et al. 2025
30.38	-15.726	-2.17408	329315	2480	D	Wendt et al. 2025
30.4	-15.559	-2.0386	329410	2486	D	Wendt et al. 2025
30.42	-15.579	-2.01071	329504	2492.2	D	Wendt et al. 2025
30.44	-15.596	-2.05798	329599	2498.2	D	Wendt et al. 2025
30.46	-15.573	-1.99747	329694	2504.4	D	Wendt et al. 2025
30.48	-15.597	-2.04607	329789	2510.4	D	Wendt et al. 2025
30.7429	-15.572	-1.92118	329969		P	Wendt et al. 2025
31.0057	-15.5635	-1.91396	330150		P	Wendt et al. 2025
31.2686	-15.5536	-1.91778	330330		P	Wendt et al. 2025
31.5314	-15.6272	-1.94306	330511		P	Wendt et al. 2025
31.7943	-15.5717	-1.90367	330691		P	Wendt et al. 2025
32.0571	-15.5686	-1.98155	330872		P	Wendt et al. 2025
32.32	-15.486	-2.39503	331052	2231.8	D	Wendt et al. 2025
32.34	-15.653	-2.38491	331134	2205	D	Wendt et al. 2025
32.36	-15.634	-2.45172	331217	2178.2	D	Wendt et al. 2025
32.38	-15.359	-2.31498	331300	2151.4	D	Wendt et al. 2025
32.4	-15.373	-2.28901	331382	2124.4	D	Wendt et al. 2025
32.42	-15.222	-2.23118	331464	2097.6	D	Wendt et al. 2025
32.44	-15.312	-2.21374	331547	2070.8	D	Wendt et al. 2025
32.46	-15.161	-2.24255	331630	2043.8	D	Wendt et al. 2025
32.48	-15.116	-2.34876	331712	2017	D	Wendt et al. 2025
32.5	-15.059	-2.21374	331794	1990.2	D	Wendt et al. 2025
32.52	-15.09	-2.21606	331839	1986.8	D	Wendt et al. 2025
32.54	-15.172	-2.23066	331883	1983.4	D	Wendt et al. 2025
32.56	-15.062	-2.25404	331928	1980	D	Wendt et al. 2025
32.58	-15.159	-2.27822	331972	1976.6	D	Wendt et al. 2025
32.6	-15.051	-2.3645	332016	1973.2	D	Wendt et al. 2025
32.62	-15.109	-2.28779	332061	1969.8	D	Wendt et al. 2025
32.64	-14.967	-2.29012	332105	1966.4	D	Wendt et al. 2025
32.66	-15.143	-2.3884	332149	1963	D	Wendt et al. 2025
32.68	-15.196	-2.37631	332194	1959.6	D	Wendt et al. 2025
32.7	-15.16	-2.46054	332238	1956.2	D	Wendt et al. 2025
32.72	-15.054	-2.31612	332282	1953	D	Wendt et al. 2025
32.74	-15.121	-2.40278	332327	1949.6	D	Wendt et al. 2025
32.76	-15.165	-2.44198	332371	1946.2	D	Wendt et al. 2025
32.78	-15.184	-2.37753	332415	1942.8	D	Wendt et al. 2025
32.8	-15.262	-2.40519	332460	1939.4	D	Wendt et al. 2025
32.82	-15.301	-2.35058	332504	1936	D	Wendt et al. 2025
32.84	-15.251	-2.47334	332548	1932.6	D	Wendt et al. 2025
32.86	-15.328	-2.5894	333234	2189	D	Wendt et al. 2025
32.88	-14.988	-2.36331	333920	2445.6	D	Wendt et al. 2025
32.9	-15.335	-2.63438	334605	2702	D	Wendt et al. 2025
32.92	-15.359	-2.62195	335291	2958.6	D	Wendt et al. 2025
32.94	-15.279	-2.51336	335976	3215	D	Wendt et al. 2025
32.96	-15.197	-2.59753	336526	3193.8	D	Wendt et al. 2025
32.98	-15.269	-2.62755	337076	3172.8	D	Wendt et al. 2025
33	-15.36	-2.5693	337626	3151.6	D	Wendt et al. 2025
33.02	-15.565	-2.46491	338176	3130.4	D	Wendt et al. 2025
33.04	-15.6	-2.35901	338726	3109.4	D	Wendt et al. 2025
33.06	-15.714	-2.2848	339276	3088.2	D	Wendt et al. 2025
33.08	-15.865	-2.39209	339460	3078.8	D	Wendt et al. 2025
33.1	-16.054	-2.35484	339644	3069.2	D	Wendt et al. 2025
33.12	-16.104	-2.34754	339829	3059.6	D	Wendt et al. 2025
33.14	-16.173	-2.25261	340013	3050	D	Wendt et al. 2025
33.16	-16.178	-2.17718	340198	3040.6	D	Wendt et al. 2025
33.18	-16.29	-2.26444	340382	3031	D	Wendt et al. 2025
33.2	-16.312	-2.21647	340567	3021.4	D	Wendt et al. 2025
33.22	-16.331	-2.18176	340751	3012	D	Wendt et al. 2025
33.24	-16.243	-2.2438	340936	3002.4	D	Wendt et al. 2025
33.26	-16.136	-2.04129	341120	2992.8	D	Wendt et al. 2025
33.28	-16.456	-2.04912	341305	2983.4	D	Wendt et al. 2025
33.3	-16.406	-2.11261	341489	2973.8	D	Wendt et al. 2025
33.32	-16.51	-2.02018	341674	2964.2	D	Wendt et al. 2025
33.34	-16.511	-1.98813	341858	2954.6	D	Wendt et al. 2025
33.36	-16.561	-1.90202	342042	2945.2	D	Wendt et al. 2025
33.38	-16.498	-1.95496	342217	2958.4	D	Wendt et al. 2025
33.4	-16.529	-1.94212	342391	2971.8	D	Wendt et al. 2025
33.42	-16.646	-2.03707	342565	2985	D	Wendt et al. 2025
33.44	-16.566	-1.91558	342739	2998.4	D	Wendt et al. 2025
33.46	-16.727	-1.86188	342914	3011.6	D	Wendt et al. 2025
33.48	-16.694	-1.76549	343088	3025	D	Wendt et al. 2025
33.5	-16.784	-1.80998	343262	3038.2	D	Wendt et al. 2025
33.52	-16.736	-1.76845	343436	3051.6	D	Wendt et al. 2025
33.54	-16.852	-1.81174	343610	3064.8	D	Wendt et al. 2025
33.56	-16.705	-1.76984	343811	3084.4	D	Wendt et al. 2025
33.58	-16.818	-1.80594	344011	3104.2	D	Wendt et al. 2025
33.6	-16.826	-1.8228	344211	3123.8	D	Wendt et al. 2025
33.62	-16.852	-1.73233	344411	3143.4	D	Wendt et al. 2025
33.64	-16.842	-1.79596	344612	3163.2	D	Wendt et al. 2025
33.66	-16.843	-1.66926	344812	3182.8	D	Wendt et al. 2025
33.68	-16.885	-1.69598	345012	3202.6	D	Wendt et al. 2025
33.7	-16.902	-1.70227	345212	3222.2	D	Wendt et al. 2025
33.72	-16.909	-1.77643	345412	3241.8	D	Wendt et al. 2025
33.74	-16.817	-1.64325	345607	3242.8	D	Wendt et al. 2025
33.76	-16.91	-1.78061	345802	3243.8	D	Wendt et al. 2025
33.78	-16.908	-1.70344	345997	3244.6	D	Wendt et al. 2025
33.8	-16.911	-1.69666	346192	3245.6	D	Wendt et al. 2025
33.82	-17.007	-1.61603	346387	3246.6	D	Wendt et al. 2025
33.84	-16.953	-1.6974	346581	3247.4	D	Wendt et al. 2025
33.86	-17.035	-1.75381	346776	3248.4	D	Wendt et al. 2025
33.88	-16.949	-1.72479	346971	3249.4	D	Wendt et al. 2025
33.9	-16.969	-1.71752	347166	3250.4	D	Wendt et al. 2025
33.92	-17.084	-1.78629	347361	3251.2	D	Wendt et al. 2025
33.94	-17.047	-1.78791	347556	3252.2	D	Wendt et al. 2025
33.96	-17.005	-1.71784	347750	3253.2	D	Wendt et al. 2025
33.98	-17.06	-1.75042	347945	3254	D	Wendt et al. 2025
34	-17.005	-1.64783	348140	3255	D	Wendt et al. 2025
34.02	-16.94	-1.65558	348335	3256	D	Wendt et al. 2025
34.04	-17.078	-1.74654	348530	3257	D	Wendt et al. 2025
34.06	-17.083	-1.68409	348724	3257.8	D	Wendt et al. 2025
34.08	-17.042	-1.7657	348919	3258.8	D	Wendt et al. 2025
34.1	-17.229	-1.77624	349114	3259.8	D	Wendt et al. 2025
34.12	-17.176	-1.7126	349309	3260.6	D	Wendt et al. 2025
34.14	-17.063	-1.68745	349504	3261.6	D	Wendt et al. 2025
34.16	-17.479	-1.78492	349699	3262.6	D	Wendt et al. 2025
34.18	-17.165	-1.74003	349893	3263.6	D	Wendt et al. 2025
34.2	-17.176	-1.68729	350088	3264.4	D	Wendt et al. 2025
34.22	-17.234	-1.74427	350283	3265.4	D	Wendt et al. 2025
34.24	-17.403	-1.77344	350478	3266.4	D	Wendt et al. 2025
34.26	-17.263	-1.64682	350673	3267.2	D	Wendt et al. 2025
34.28	-17.215	-1.6721	350868	3268.2	D	Wendt et al. 2025
34.3	-17.395	-1.69198	351062	3269.2	D	Wendt et al. 2025
34.32	-17.491	-1.77087	351257	3270.2	D	Wendt et al. 2025
34.34	-17.45	-1.76827	351452	3271	D	Wendt et al. 2025
34.36	-17.316	-1.65491	351647	3272	D	Wendt et al. 2025
34.38	-17.411	-1.68277	351842	3273	D	Wendt et al. 2025
34.4	-17.289	-1.66436	352036	3274	D	Wendt et al. 2025
34.42	-17.331	-1.69157	352256	3252.6	D	Wendt et al. 2025
34.44	-17.225	-1.63106	352475	3231.4	D	Wendt et al. 2025
34.46	-17.245	-1.75041	352694	3210.2	D	Wendt et al. 2025
34.48	-17.38	-1.77264	352913	3188.8	D	Wendt et al. 2025
34.5	-17.335	-1.6342	353132	3167.6	D	Wendt et al. 2025
34.52	-17.415	-1.62772	353351	3146.4	D	Wendt et al. 2025
34.54	-17.393	-1.67189	353570	3125	D	Wendt et al. 2025
34.56	-17.265	-1.68679	353790	3103.8	D	Wendt et al. 2025
34.58	-17.039	-1.58965	354009	3082.6	D	Wendt et al. 2025
34.6	-17.2	-1.65867	354228	3061.2	D	Wendt et al. 2025
34.62	-17.21	-1.61211	354447	3040	D	Wendt et al. 2025
34.64	NaN	NaN	354666	3018.8	D	Wendt et al. 2025
34.66	-17.27	-1.7495	354885	2997.4	D	Wendt et al. 2025
34.68	-17.35	-1.76457	355104	2976.2	D	Wendt et al. 2025
34.7	-17.191	-1.64392	355323	2955	D	Wendt et al. 2025
34.72	-17.338	-1.65857	355542	2933.6	D	Wendt et al. 2025
34.74	-17.219	-1.67124	356038	2957.2	D	Wendt et al. 2025
34.76	-17.163	-1.68668	356533	2980.6	D	Wendt et al. 2025
34.78	-17.254	-1.6476	357029	3004	D	Wendt et al. 2025
34.8	-17.27	-1.6611	357524	3027.4	D	Wendt et al. 2025
34.82	-17.09	-1.5986	358019	3050.8	D	Wendt et al. 2025
34.84	-17.116	-1.57617	358515	3074.2	D	Wendt et al. 2025
34.86	-17.123	-1.53687	359010	3097.6	D	Wendt et al. 2025
34.88	-17.062	-1.63017	359505	3121	D	Wendt et al. 2025
34.9	-17.097	-1.68994	360001	3144.4	D	Wendt et al. 2025
34.92	-17.162	-1.6148	360496	3167.8	D	Wendt et al. 2025
34.94	-17.072	-1.5613	360992	3191.2	D	Wendt et al. 2025
34.96	-17.037	-1.56725	361487	3214.6	D	Wendt et al. 2025
34.98	-17.022	-1.52678	361982	3238.2	D	Wendt et al. 2025
35	-17.062	-1.65386	362478	3261.6	D	Wendt et al. 2025
35.02	-16.957	-1.61118	362973	3285	D	Wendt et al. 2025
35.04	-16.965	-1.62405	363468	3308.4	D	Wendt et al. 2025
35.06	-17.05	-1.73284	363964	3331.8	D	Wendt et al. 2025
35.08	-17.045	-1.66973	364459	3355.2	D	Wendt et al. 2025
35.1	NaN	NaN	364954	3378.6	D	Wendt et al. 2025
35.12	-16.941	-1.6194	365293	3383	D	Wendt et al. 2025
35.14	-16.879	-1.76469	365632	3387.2	D	Wendt et al. 2025
35.16	-16.746	-1.65475	365970	3391.6	D	Wendt et al. 2025
35.18	-16.934	-1.70543	366309	3395.8	D	Wendt et al. 2025
35.2	-16.743	-1.56639	366648	3400.2	D	Wendt et al. 2025
35.22	-16.914	-1.60726	366986	3404.6	D	Wendt et al. 2025
35.24	-17.085	-1.69717	367325	3408.8	D	Wendt et al. 2025
35.26	-16.88	-1.6421	367664	3413.2	D	Wendt et al. 2025
35.28	-16.944	-1.69608	368002	3417.4	D	Wendt et al. 2025
35.3	-16.842	-1.67825	368341	3421.8	D	Wendt et al. 2025
35.32	-16.905	-1.70084	368680	3426	D	Wendt et al. 2025
35.34	-16.899	-1.56654	369018	3430.4	D	Wendt et al. 2025
35.36	-16.992	-1.65133	369357	3434.8	D	Wendt et al. 2025
35.38	-16.932	-1.68541	369696	3439	D	Wendt et al. 2025
35.4	-16.941	-1.73324	370034	3443.4	D	Wendt et al. 2025
35.42	-16.893	-1.63747	370321	3358.2	D	Wendt et al. 2025
35.44	-16.713	-1.77889	370608	3273.2	D	Wendt et al. 2025
35.46	-16.668	-1.70259	370895	3188	D	Wendt et al. 2025
35.48	-16.755	-1.62305	371182	3103	D	Wendt et al. 2025
35.5	-16.741	-1.68623	371468	3017.8	D	Wendt et al. 2025
35.52	-16.735	-1.67392	371608	3033.8	D	Wendt et al. 2025
35.54	-16.538	-1.61906	371747	3049.8	D	Wendt et al. 2025
35.56	-16.653	-1.75211	371886	3065.8	D	Wendt et al. 2025
35.58	-16.47	-1.52596	372026	3081.6	D	Wendt et al. 2025
35.6	-16.709	-1.66209	372165	3097.6	D	Wendt et al. 2025
35.62	-16.705	-1.68799	372304	3113.6	D	Wendt et al. 2025
35.64	-16.595	-1.58399	372444	3129.6	D	Wendt et al. 2025
35.66	-16.562	-1.73026	372583	3145.6	D	Wendt et al. 2025
35.68	-16.54	-1.74071	372722	3161.6	D	Wendt et al. 2025
35.7	-16.539	-1.74018	372862	3177.4	D	Wendt et al. 2025
35.72	-16.445	-1.68645	373001	3193.4	D	Wendt et al. 2025
35.74	-16.609	-1.60994	373140	3209.4	D	Wendt et al. 2025
35.76	-16.562	-1.60265	373279	3225.4	D	Wendt et al. 2025
35.78	-16.574	-1.819	373419	3241.4	D	Wendt et al. 2025
35.8	-16.515	-1.62431	373558	3257.4	D	Wendt et al. 2025
35.82	-16.443	-1.70407	373697	3273.4	D	Wendt et al. 2025
35.84	-16.518	-1.60446	373836	3289.2	D	Wendt et al. 2025
35.86	-16.667	-1.6206	373976	3305.2	D	Wendt et al. 2025
35.88	-16.666	-1.5729	374115	3321.2	D	Wendt et al. 2025
35.9	-16.599	-1.61605	374254	3337.2	D	Wendt et al. 2025
35.92	NaN	NaN	374394	3353.2	D	Wendt et al. 2025
35.94	-16.47	-1.75324	374533	3369.2	D	Wendt et al. 2025
35.96	-16.558	-1.64982	374672	3385.2	D	Wendt et al. 2025
35.98	-16.603	-1.63604	374812	3401	D	Wendt et al. 2025
36	-16.56	-1.55526	374951	3417	D	Wendt et al. 2025
36.02	-16.617	-1.69716	375090	3433	D	Wendt et al. 2025
36.04	-16.471	-1.75443	375230	3449	D	Wendt et al. 2025
36.06	-16.495	-1.69987	375369	3465	D	Wendt et al. 2025
36.08	-16.368	-1.65776	375508	3481	D	Wendt et al. 2025
36.1	-16.461	-1.69356	375647	3496.8	D	Wendt et al. 2025
36.12	-16.589	-1.6271	375787	3512.8	D	Wendt et al. 2025
36.14	-16.589	-1.67196	375926	3528.8	D	Wendt et al. 2025
36.16	-16.602	-1.74	376065	3544.8	D	Wendt et al. 2025
36.18	-16.515	-1.702	376205	3560.8	D	Wendt et al. 2025
36.2	-16.551	-1.64396	376344	3576.8	D	Wendt et al. 2025
36.22	-16.571	-1.67811	376483	3592.8	D	Wendt et al. 2025
36.24	-16.652	-1.67131	376622	3608.6	D	Wendt et al. 2025
36.26	-16.687	-1.69038	376762	3624.6	D	Wendt et al. 2025
36.28	-16.725	-1.75125	376901	3640.6	D	Wendt et al. 2025
36.3	-16.75	-1.67689	377040	3656.6	D	Wendt et al. 2025
36.32	-16.568	-1.67927	377180	3672.6	D	Wendt et al. 2025
36.34	-16.702	-1.70954	377319	3688.6	D	Wendt et al. 2025
36.36	-16.701	-1.70447	377458	3704.4	D	Wendt et al. 2025
36.38	-16.718	-1.71251	377598	3720.4	D	Wendt et al. 2025
36.4	-16.585	-1.62487	377737	3736.4	D	Wendt et al. 2025
36.42	-16.735	-1.63072	377876	3752.4	D	Wendt et al. 2025
36.44	-16.782	-1.6263	378015	3768.4	D	Wendt et al. 2025
36.46	-16.728	-1.61711	378155	3784.4	D	Wendt et al. 2025
36.48	-16.898	-1.72239	378294	3800.4	D	Wendt et al. 2025
36.5	-16.784	-1.63468	378433	3816.2	D	Wendt et al. 2025
36.52	-16.83	-1.68885	378573	3832.2	D	Wendt et al. 2025
36.54	-16.823	-1.61435	378712	3848.2	D	Wendt et al. 2025
36.56	-16.719	-1.62743	378851	3864.2	D	Wendt et al. 2025
36.58	-16.636	-1.58018	378990	3880.2	D	Wendt et al. 2025
36.6	-16.709	-1.64782	379102	3884.8	D	Wendt et al. 2025
36.62	-16.673	-1.63462	379214	3889.4	D	Wendt et al. 2025
36.64	-16.711	-1.66252	379325	3894	D	Wendt et al. 2025
36.66	-16.734	-1.67529	379437	3898.4	D	Wendt et al. 2025
36.68	-16.668	-1.58388	379548	3903	D	Wendt et al. 2025
36.7	-16.513	-1.57155	379660	3907.6	D	Wendt et al. 2025
36.72	-16.668	-1.67543	379771	3912.2	D	Wendt et al. 2025
36.74	-16.649	-1.70678	379883	3916.8	D	Wendt et al. 2025
36.76	-16.605	-1.71453	379994	3921.4	D	Wendt et al. 2025
36.78	-16.508	-1.6765	380106	3926	D	Wendt et al. 2025
36.8	-16.664	-1.77783	380218	3930.6	D	Wendt et al. 2025
36.82	-16.478	-1.72366	380329	3935.2	D	Wendt et al. 2025
36.84	-16.531	-1.78521	380441	3939.8	D	Wendt et al. 2025
36.86	-16.628	-1.82709	380552	3944.4	D	Wendt et al. 2025
36.88	-16.541	-1.79345	380664	3948.8	D	Wendt et al. 2025
36.9	-16.574	-1.75395	380776	3953.4	D	Wendt et al. 2025
36.92	-16.465	-1.69989	380887	3958	D	Wendt et al. 2025
36.94	-16.505	-1.72111	380999	3962.6	D	Wendt et al. 2025
36.96	-16.449	-1.78311	381110	3967.2	D	Wendt et al. 2025
36.98	-16.351	-1.78254	381222	3971.8	D	Wendt et al. 2025
37	NaN	NaN	381333	3976.4	D	Wendt et al. 2025
37.02	NaN	NaN	381445	3981	D	Wendt et al. 2025
37.04	NaN	NaN	381556	3985.6	D	Wendt et al. 2025
37.06	-16.374	-1.67633	381668	3990.2	D	Wendt et al. 2025
37.08	-16.437	-1.70668	381780	3994.6	D	Wendt et al. 2025
37.1	-16.397	-1.7125	381891	3999.2	D	Wendt et al. 2025
37.12	-16.517	-1.8273	382003	4003.8	D	Wendt et al. 2025
37.14	-16.434	-1.77588	382114	4008.4	D	Wendt et al. 2025
37.16	-16.419	-1.73263	382226	4013	D	Wendt et al. 2025
37.18	-16.457	-1.80826	382337	4017.6	D	Wendt et al. 2025
37.2	-16.34	-1.81996	382449	4022.2	D	Wendt et al. 2025
37.22	-16.328	-1.83003	382560	4026.8	D	Wendt et al. 2025
37.24	-16.461	-1.86796	382672	4031.4	D	Wendt et al. 2025
37.26	-16.408	-1.80036	382784	4036	D	Wendt et al. 2025
37.28	-16.437	-1.8503	382895	4040.6	D	Wendt et al. 2025
37.3	-16.446	-1.8558	383007	4045	D	Wendt et al. 2025
37.32	-16.42	-1.78714	383118	4049.6	D	Wendt et al. 2025
37.34	-16.385	-1.80762	383230	4054.2	D	Wendt et al. 2025
37.36	-16.422	-1.81333	383341	4058.8	D	Wendt et al. 2025
37.38	-16.499	-1.89531	383453	4063.4	D	Wendt et al. 2025
37.4	-16.333	-1.79639	383564	4068	D	Wendt et al. 2025
37.42	-16.437	-1.82803	383676	4072.6	D	Wendt et al. 2025
37.44	-16.372	-1.77875	383788	4077.2	D	Wendt et al. 2025
37.46	-16.269	-1.72253	383899	4081.8	D	Wendt et al. 2025
37.48	-16.392	-1.8338	384011	4086.4	D	Wendt et al. 2025
37.5	-16.363	-1.84877	384122	4091	D	Wendt et al. 2025
37.52	-16.37	-1.78862	384234	4095.4	D	Wendt et al. 2025
37.54	-16.391	-1.77003	384345	4100	D	Wendt et al. 2025
37.56	-16.508	-1.83627	384457	4104.6	D	Wendt et al. 2025
37.58	-16.502	-1.89963	384568	4109.2	D	Wendt et al. 2025
37.6	-16.429	-1.91085	384680	4113.8	D	Wendt et al. 2025
37.62	-16.496	-1.90503	384792	4118.4	D	Wendt et al. 2025
37.64	-16.493	-1.91944	384903	4123	D	Wendt et al. 2025
37.66	-16.498	-1.85375	385015	4127.6	D	Wendt et al. 2025
37.68	-16.478	-1.90047	385126	4132.2	D	Wendt et al. 2025
37.7	-16.483	-1.87891	385238	4136.8	D	Wendt et al. 2025
37.72	-16.429	-1.88978	385350	4141.4	D	Wendt et al. 2025
37.74	-16.428	-1.84287	385461	4145.8	D	Wendt et al. 2025
37.76	-16.501	-1.88055	385573	4150.4	D	Wendt et al. 2025
37.78	-16.486	-1.80481	385684	4155	D	Wendt et al. 2025
37.8	-16.364	-1.84197	385796	4159.6	D	Wendt et al. 2025
37.82	-16.337	-1.82593	385907	4164.2	D	Wendt et al. 2025
37.84	-16.408	-1.87723	386019	4168.8	D	Wendt et al. 2025
37.86	-16.381	-1.81413	386130	4173.4	D	Wendt et al. 2025
37.88	-16.477	-1.87513	386242	4178	D	Wendt et al. 2025
37.9	-16.488	-1.79694	386354	4182.6	D	Wendt et al. 2025
37.92	-16.437	-1.82527	386465	4187.2	D	Wendt et al. 2025
37.94	-16.442	-1.8858	386577	4191.6	D	Wendt et al. 2025
37.96	-16.434	-1.80051	386688	4196.2	D	Wendt et al. 2025
37.98	-16.29	-1.81974	386800	4200.8	D	Wendt et al. 2025
38	-16.371	-1.96877	386911	4205.4	D	Wendt et al. 2025
38.02	-16.331	-1.8024	387023	4210	D	Wendt et al. 2025
38.04	-16.405	-1.93755	387134	4214.6	D	Wendt et al. 2025
38.06	-16.377	-1.8288	387246	4219.2	D	Wendt et al. 2025
38.08	-16.257	-1.83286	387358	4223.8	D	Wendt et al. 2025
38.1	-16.322	-1.91824	387469	4228.4	D	Wendt et al. 2025
38.12	-16.362	-1.87162	387581	4233	D	Wendt et al. 2025
38.14	-16.421	-1.88161	387692	4237.6	D	Wendt et al. 2025
38.16	-16.481	-1.96834	387804	4242	D	Wendt et al. 2025
38.18	-16.203	-1.71281	387915	4246.6	D	Wendt et al. 2025
38.2	-16.366	-1.89444	388027	4251.2	D	Wendt et al. 2025
38.22	-16.368	-1.80687	388138	4255.8	D	Wendt et al. 2025
38.24	NaN	NaN	388250	4260.4	D	Wendt et al. 2025
38.26	-16.385	-1.92579	388362	4265	D	Wendt et al. 2025
38.28	-16.292	-1.76122	388473	4269.6	D	Wendt et al. 2025
38.3	-16.227	-1.92032	388585	4274.2	D	Wendt et al. 2025
38.32	-16.257	-1.80573	388696	4278.8	D	Wendt et al. 2025
38.34	-16.329	-1.7765	388808	4283.4	D	Wendt et al. 2025
38.36	-16.348	-1.79884	388919	4288	D	Wendt et al. 2025
38.38	-16.28	-1.71517	389031	4292.4	D	Wendt et al. 2025
38.4	-16.272	-1.84391	389142	4297	D	Wendt et al. 2025
38.42	-16.29	-1.80901	389254	4301.6	D	Wendt et al. 2025
38.44	-16.315	-1.87793	389366	4306.2	D	Wendt et al. 2025
38.46	-16.372	-1.96545	389477	4310.8	D	Wendt et al. 2025
38.48	-16.34	-1.97042	389589	4315.4	D	Wendt et al. 2025
38.5	-16.252	-1.95276	389700	4320	D	Wendt et al. 2025
38.52	-16.189	-1.93807	389812	4324.6	D	Wendt et al. 2025
38.54	-16.313	-2.00055	389924	4329.2	D	Wendt et al. 2025
38.56	-16.231	-1.8596	390035	4333.8	D	Wendt et al. 2025
38.58	-16.144	-1.93968	390147	4338.4	D	Wendt et al. 2025
38.6	-16.216	-1.95657	390258	4342.8	D	Wendt et al. 2025
38.62	-16.135	-1.85255	390370	4347.4	D	Wendt et al. 2025
38.64	-16.151	-1.92197	390481	4352	D	Wendt et al. 2025
38.66	-16.188	-1.93649	390593	4356.6	D	Wendt et al. 2025
38.68	-15.899	-1.81545	390704	4361.2	D	Wendt et al. 2025
38.7	-15.943	-1.77284	390816	4365.8	D	Wendt et al. 2025
38.72	-15.985	-1.87606	390928	4370.4	D	Wendt et al. 2025
38.74	-15.964	-1.83918	391039	4375	D	Wendt et al. 2025
38.76	-15.803	-1.80101	391151	4379.6	D	Wendt et al. 2025
38.78	-15.893	-1.83726	391262	4384.2	D	Wendt et al. 2025
38.8	-15.767	-1.75022	391374	4388.8	D	Wendt et al. 2025
38.82	-15.848	-1.83718	391485	4393.2	D	Wendt et al. 2025
38.84	-15.881	-1.81784	391597	4397.8	D	Wendt et al. 2025
38.86	-15.893	-1.88108	391708	4402.4	D	Wendt et al. 2025
38.88	-15.886	-1.85504	391820	4407	D	Wendt et al. 2025
38.9	-15.93	-1.81004	391932	4411.6	D	Wendt et al. 2025
38.92	-15.781	-1.82884	392043	4416.2	D	Wendt et al. 2025
38.94	-15.702	-1.80342	392155	4420.8	D	Wendt et al. 2025
38.96	-15.816	-1.7642	392266	4425.4	D	Wendt et al. 2025
38.98	-15.967	-1.91593	392378	4430	D	Wendt et al. 2025
39	-15.765	-1.75564	392489	4434.6	D	Wendt et al. 2025
39.02	-15.87	-1.87984	392601	4439	D	Wendt et al. 2025
39.04	-15.785	-1.87383	392712	4443.6	D	Wendt et al. 2025
39.06	-15.731	-1.83268	392905	4445.8	D	Wendt et al. 2025
39.08	-15.863	-1.86167	393098	4447.8	D	Wendt et al. 2025
39.1	-15.936	-1.82926	393290	4450	D	Wendt et al. 2025
39.12	-15.811	-1.93384	393483	4452	D	Wendt et al. 2025
39.14	-15.73	-1.91926	393675	4454.2	D	Wendt et al. 2025
39.16	-15.647	-1.85607	393868	4456.2	D	Wendt et al. 2025
39.18	-15.742	-1.8951	394060	4458.4	D	Wendt et al. 2025
39.2	-15.776	-1.93657	394253	4460.4	D	Wendt et al. 2025
39.22	-15.639	-1.91099	394445	4462.4	D	Wendt et al. 2025
39.24	-15.669	-1.93328	394638	4464.6	D	Wendt et al. 2025
39.26	-15.635	-1.895	394830	4466.6	D	Wendt et al. 2025
39.28	-15.485	-1.94732	395023	4468.8	D	Wendt et al. 2025
39.3	-15.648	-1.90784	395216	4470.8	D	Wendt et al. 2025
39.32	-15.638	-1.79542	395408	4473	D	Wendt et al. 2025
39.34	-15.686	-1.962	395601	4475	D	Wendt et al. 2025
39.36	-15.699	-1.84513	395793	4477.2	D	Wendt et al. 2025
39.38	-15.622	-1.93916	395986	4479.2	D	Wendt et al. 2025
39.4	-15.579	-1.92982	396178	4481.2	D	Wendt et al. 2025
39.42	-15.56	-1.84875	396371	4483.4	D	Wendt et al. 2025
39.44	-15.579	-1.8852	396563	4485.4	D	Wendt et al. 2025
39.46	-15.614	-1.76321	396756	4487.6	D	Wendt et al. 2025
39.48	-15.504	-1.8586	396948	4489.6	D	Wendt et al. 2025
39.5	-15.596	-1.88323	397141	4491.8	D	Wendt et al. 2025
39.52	-15.544	-1.87702	397333	4493.8	D	Wendt et al. 2025
39.54	-15.477	-1.83433	397526	4496	D	Wendt et al. 2025
39.56	-15.529	-1.80186	397718	4498	D	Wendt et al. 2025
39.58	-15.547	-1.81136	397911	4500	D	Wendt et al. 2025
39.6	-15.618	-1.87531	398104	4502.2	D	Wendt et al. 2025
39.62	-15.706	-1.90096	398296	4504.2	D	Wendt et al. 2025
39.64	-15.556	-1.80411	398489	4506.4	D	Wendt et al. 2025
39.66	-15.503	-1.78243	398681	4508.4	D	Wendt et al. 2025
39.68	-15.542	-1.81875	398874	4510.6	D	Wendt et al. 2025
39.7	-15.583	-1.86123	399066	4512.6	D	Wendt et al. 2025
39.72	-15.672	-1.82784	399259	4514.8	D	Wendt et al. 2025
39.74	-15.602	-1.7899	399451	4516.8	D	Wendt et al. 2025
39.76	-15.58	-1.83456	399644	4518.8	D	Wendt et al. 2025
39.78	-15.53	-1.78729	399836	4521	D	Wendt et al. 2025
39.8	-15.505	-1.79331	400029	4523	D	Wendt et al. 2025
39.82	-15.536	-1.77323	400222	4525.2	D	Wendt et al. 2025
39.84	-15.641	-1.86696	400414	4527.2	D	Wendt et al. 2025
39.86	-15.47	-1.78738	400607	4529.4	D	Wendt et al. 2025
39.88	-15.484	-1.76812	400799	4531.4	D	Wendt et al. 2025
39.9	-15.469	-1.81728	400992	4533.6	D	Wendt et al. 2025
39.92	-15.568	-1.81881	401184	4535.6	D	Wendt et al. 2025
39.94	-15.616	-1.83386	401377	4537.6	D	Wendt et al. 2025
39.96	-15.549	-1.72523	401569	4539.8	D	Wendt et al. 2025
39.98	-15.641	-1.82876	401762	4541.8	D	Wendt et al. 2025
40	-15.574	-1.88375	401954	4544	D	Wendt et al. 2025
40.02	-15.521	-1.92189	402147	4546	D	Wendt et al. 2025
40.04	-15.475	-1.82475	402339	4548.2	D	Wendt et al. 2025
40.06	-15.376	-1.86087	402532	4550.2	D	Wendt et al. 2025
40.08	-15.534	-1.83908	402724	4552.4	D	Wendt et al. 2025
40.1	-15.587	-1.8463	402945	4562.6	D	Wendt et al. 2025
40.12	-15.512	-1.88989	403165	4573	D	Wendt et al. 2025
40.14	-15.554	-1.77646	403386	4583.2	D	Wendt et al. 2025
40.16	-15.565	-1.88375	403606	4593.6	D	Wendt et al. 2025
40.18	-15.551	-1.81134	403826	4603.8	D	Wendt et al. 2025
40.2	-15.555	-1.9053	404047	4614.2	D	Wendt et al. 2025
40.22	-15.519	-1.92596	404267	4624.6	D	Wendt et al. 2025
40.24	-15.57	-1.91858	404487	4634.8	D	Wendt et al. 2025
40.26	-15.447	-1.96508	404708	4645.2	D	Wendt et al. 2025
40.28	-15.559	-1.92162	404928	4655.4	D	Wendt et al. 2025
40.3	-15.526	-2.00879	405148	4665.8	D	Wendt et al. 2025
40.32	-15.422	-1.93813	405369	4676	D	Wendt et al. 2025
40.34	-15.432	-1.98703	405589	4686.4	D	Wendt et al. 2025
40.36	-15.434	-2.01738	405809	4696.8	D	Wendt et al. 2025
40.38	-15.405	-1.99696	406030	4707	D	Wendt et al. 2025
40.4	-15.364	-2.0198	406250	4717.4	D	Wendt et al. 2025
40.42	-15.428	-2.0073	406470	4727.6	D	Wendt et al. 2025
40.44	-15.346	-2.15112	406691	4738	D	Wendt et al. 2025
40.46	-15.245	-2.0426	406911	4748.2	D	Wendt et al. 2025
40.48	-15.42	-2.13552	407132	4758.6	D	Wendt et al. 2025
40.5	-15.403	-2.00407	407352	4769	D	Wendt et al. 2025
[truncated: 1,232 more rows]
