# Supplementary material for: Controls on the southwest USA hydroclimate over the last six glacial-interglacial cycles
Source: Nat Commun. 2025 Nov 14;16:10007. doi: 10.1038/s41467-025-64963-1 (PMC12618935; doi:10.1038/s41467-025-64963-1)
Supplement: Supplementary file 6 — Source Data 2 [file 41467_2025_64963_MOESM6_ESM.xlsx]

## Sheet: CO2 record
start age (yrs BP)	end age (yrs BP)	Ice Core ID	CO2 data source	Chronology
8806.73	67187.4	WAIS	Bauska et al., 2021	WD2014
67212	106995	EDML	Bereiter et al., 2012	DF2021
107063	155229	Dome C	Schneider et al., 2013	DF2021
157851	202072	Vostok	Petit et al., 1999	DF2021
202971	392049	Vostok	Petit et al., 1999	AICSTAL2024
392255	612660	Dome C	Siegenthaler et al. (2005)	AICSTAL2024
Source	Ice Core ID	Depth (m)	Gas age_calBP	CO2 (ppmv)	Age Model
Bauska et al., 2021	WAIS		8806.73	267.9	WD2014
Bauska et al., 2021	WAIS		8900.03	265.45	WD2014
Bauska et al., 2021	WAIS		8995.02	268.86	WD2014
Bauska et al., 2021	WAIS		9091.1	263.95	WD2014
Bauska et al., 2021	WAIS		9188.26	270.6	WD2014
Bauska et al., 2021	WAIS		9284.7	269.23	WD2014
Bauska et al., 2021	WAIS		9380.55	263.8	WD2014
Bauska et al., 2021	WAIS		9473	265.55	WD2014
Bauska et al., 2021	WAIS		9568.52	271.17	WD2014
Bauska et al., 2021	WAIS		9670.32	264.97	WD2014
Bauska et al., 2021	WAIS		9760.65	269.82	WD2014
Bauska et al., 2021	WAIS		9864.77	265.92	WD2014
Bauska et al., 2021	WAIS		9958.72	270.68	WD2014
Bauska et al., 2021	WAIS		10058.6	268.05	WD2014
Bauska et al., 2021	WAIS		10159.2	267.19	WD2014
Bauska et al., 2021	WAIS		10260.5	267.44	WD2014
Bauska et al., 2021	WAIS		10362.1	267.54	WD2014
Bauska et al., 2021	WAIS		10463.4	271.28	WD2014
Bauska et al., 2021	WAIS		10564.6	280.93	WD2014
Bauska et al., 2021	WAIS		10666.1	268.11	WD2014
Bauska et al., 2021	WAIS		10768.7	271.5	WD2014
Bauska et al., 2021	WAIS		10864.6	271.81	WD2014
Bauska et al., 2021	WAIS		10962.5	275.94	WD2014
Bauska et al., 2021	WAIS		11060.4	268.06	WD2014
Bauska et al., 2021	WAIS		11152.9	277.03	WD2014
Bauska et al., 2021	WAIS		11244	268.81	WD2014
Bauska et al., 2021	WAIS		11287.8	268.84	WD2014
Bauska et al., 2021	WAIS		11305.7	272.16	WD2014
Bauska et al., 2021	WAIS		11323.2	268.48	WD2014
Bauska et al., 2021	WAIS		11341.3	274.14	WD2014
Bauska et al., 2021	WAIS		11358.9	272.87	WD2014
Bauska et al., 2021	WAIS		11377	273.1	WD2014
Bauska et al., 2021	WAIS		11393.1	271.17	WD2014
Bauska et al., 2021	WAIS		11410.2	271.66	WD2014
Bauska et al., 2021	WAIS		11427.4	273.51	WD2014
Bauska et al., 2021	WAIS		11446.5	270.9	WD2014
Bauska et al., 2021	WAIS		11461.5	266.74	WD2014
Bauska et al., 2021	WAIS		11478.6	271.09	WD2014
Bauska et al., 2021	WAIS		11494.8	264.7	WD2014
Bauska et al., 2021	WAIS		11511.3	265.3	WD2014
Bauska et al., 2021	WAIS		11529.2	270.22	WD2014
Bauska et al., 2021	WAIS		11547.9	261.13	WD2014
Bauska et al., 2021	WAIS		11565.4	251.55	WD2014
Bauska et al., 2021	WAIS		11584.2	258.62	WD2014
Bauska et al., 2021	WAIS		11602.3	257.99	WD2014
Bauska et al., 2021	WAIS		11621.3	260.04	WD2014
Bauska et al., 2021	WAIS		11641.4	259.89	WD2014
Bauska et al., 2021	WAIS		11660.6	262.74	WD2014
Bauska et al., 2021	WAIS		11680.6	262.25	WD2014
Bauska et al., 2021	WAIS		11703.9	262.53	WD2014
Bauska et al., 2021	WAIS		11722.3	261.17	WD2014
Bauska et al., 2021	WAIS		11744.1	258.31	WD2014
Bauska et al., 2021	WAIS		11764.4	257.63	WD2014
Bauska et al., 2021	WAIS		11785.5	255.56	WD2014
Bauska et al., 2021	WAIS		11806.9	259.9	WD2014
Bauska et al., 2021	WAIS		11828.7	262.57	WD2014
Bauska et al., 2021	WAIS		11850.1	252.9	WD2014
Bauska et al., 2021	WAIS		11872.7	257.99	WD2014
Bauska et al., 2021	WAIS		11894.8	259.39	WD2014
Bauska et al., 2021	WAIS		11918.3	251.85	WD2014
Bauska et al., 2021	WAIS		11940.4	252.41	WD2014
Bauska et al., 2021	WAIS		11963.2	257.1	WD2014
Bauska et al., 2021	WAIS		11984.4	255.03	WD2014
Bauska et al., 2021	WAIS		12006.8	259.66	WD2014
Bauska et al., 2021	WAIS		12028.4	257.02	WD2014
Bauska et al., 2021	WAIS		12050.8	255.14	WD2014
Bauska et al., 2021	WAIS		12073.3	255.42	WD2014
Bauska et al., 2021	WAIS		12095.4	254.97	WD2014
Bauska et al., 2021	WAIS		12116.7	253.65	WD2014
Bauska et al., 2021	WAIS		12138.7	253.23	WD2014
Bauska et al., 2021	WAIS		12159.6	252.95	WD2014
Bauska et al., 2021	WAIS		12183.7	253.38	WD2014
Bauska et al., 2021	WAIS		12204.3	252.92	WD2014
Bauska et al., 2021	WAIS		12226.9	254.73	WD2014
Bauska et al., 2021	WAIS		12248.5	250.97	WD2014
Bauska et al., 2021	WAIS		12270.3	248.31	WD2014
Bauska et al., 2021	WAIS		12292.3	247	WD2014
Bauska et al., 2021	WAIS		12314.3	250.4	WD2014
Bauska et al., 2021	WAIS		12336.3	251.67	WD2014
Bauska et al., 2021	WAIS		12358.4	249.83	WD2014
Bauska et al., 2021	WAIS		12380.4	250.18	WD2014
Bauska et al., 2021	WAIS		12402.8	248.42	WD2014
Bauska et al., 2021	WAIS		12425.8	250.74	WD2014
Bauska et al., 2021	WAIS		12447.2	253.92	WD2014
Bauska et al., 2021	WAIS		12468.6	248.27	WD2014
Bauska et al., 2021	WAIS		12490.9	251.02	WD2014
Bauska et al., 2021	WAIS		12513.5	252.09	WD2014
Bauska et al., 2021	WAIS		12536	250.94	WD2014
Bauska et al., 2021	WAIS		12559.3	247.95	WD2014
Bauska et al., 2021	WAIS		12580.1	246.53	WD2014
Bauska et al., 2021	WAIS		12602.2	248.24	WD2014
Bauska et al., 2021	WAIS		12625.4	245.59	WD2014
Bauska et al., 2021	WAIS		12646.4	251.3	WD2014
Bauska et al., 2021	WAIS		12668.3	244.02	WD2014
Bauska et al., 2021	WAIS		12690.5	245.5	WD2014
Bauska et al., 2021	WAIS		12711.5	246.23	WD2014
Bauska et al., 2021	WAIS		12733.6	246.15	WD2014
Bauska et al., 2021	WAIS		12754.8	243.32	WD2014
Bauska et al., 2021	WAIS		12775.9	245.2	WD2014
Bauska et al., 2021	WAIS		12797	243.41	WD2014
Bauska et al., 2021	WAIS		12818	242.76	WD2014
Bauska et al., 2021	WAIS		12839	242.14	WD2014
Bauska et al., 2021	WAIS		12859.7	244.68	WD2014
Bauska et al., 2021	WAIS		12880.5	241.11	WD2014
Bauska et al., 2021	WAIS		12900.5	243.39	WD2014
Bauska et al., 2021	WAIS		12921.1	238.64	WD2014
Bauska et al., 2021	WAIS		12941.5	242.85	WD2014
Bauska et al., 2021	WAIS		12962.8	241.87	WD2014
Bauska et al., 2021	WAIS		12983.2	245.52	WD2014
Bauska et al., 2021	WAIS		13024.7	238.78	WD2014
Bauska et al., 2021	WAIS		13067.7	240.87	WD2014
Bauska et al., 2021	WAIS		13111.3	243.37	WD2014
Bauska et al., 2021	WAIS		13162.6	244.42	WD2014
Bauska et al., 2021	WAIS		13199.3	240.83	WD2014
Bauska et al., 2021	WAIS		13310.2	241.79	WD2014
Bauska et al., 2021	WAIS		13376.5	244.24	WD2014
Bauska et al., 2021	WAIS		13420.5	239.79	WD2014
Bauska et al., 2021	WAIS		13486.1	247.82	WD2014
Bauska et al., 2021	WAIS		13528.4	242.51	WD2014
Bauska et al., 2021	WAIS		13593	245.59	WD2014
Bauska et al., 2021	WAIS		13636.8	245.09	WD2014
Bauska et al., 2021	WAIS		13705.2	243.05	WD2014
Bauska et al., 2021	WAIS		13750.4	241.93	WD2014
Bauska et al., 2021	WAIS		13820.4	244.56	WD2014
Bauska et al., 2021	WAIS		13880.7	239.88	WD2014
Bauska et al., 2021	WAIS		13904.4	241.83	WD2014
Bauska et al., 2021	WAIS		13942.5	245.26	WD2014
Bauska et al., 2021	WAIS		13964.7	236.85	WD2014
Bauska et al., 2021	WAIS		14000.3	240.36	WD2014
Bauska et al., 2021	WAIS		14035.9	243.21	WD2014
Bauska et al., 2021	WAIS		14060	243.32	WD2014
Bauska et al., 2021	WAIS		14083.8	242.32	WD2014
Bauska et al., 2021	WAIS		14118.8	240.56	WD2014
Bauska et al., 2021	WAIS		14153.7	244.19	WD2014
Bauska et al., 2021	WAIS		14178.4	243	WD2014
Bauska et al., 2021	WAIS		14189.2	239.76	WD2014
Bauska et al., 2021	WAIS		14222.8	246.04	WD2014
Bauska et al., 2021	WAIS		14235	242.35	WD2014
Bauska et al., 2021	WAIS		14256.2	244.29	WD2014
Bauska et al., 2021	WAIS		14291	246.53	WD2014
Bauska et al., 2021	WAIS		14301.3	246.57	WD2014
Bauska et al., 2021	WAIS		14322.3	244.91	WD2014
Bauska et al., 2021	WAIS		14343.2	242.57	WD2014
Bauska et al., 2021	WAIS		14376.1	246.03	WD2014
Bauska et al., 2021	WAIS		14398.8	245.12	WD2014
Bauska et al., 2021	WAIS		14408.2	247.13	WD2014
Bauska et al., 2021	WAIS		14419.3	239.79	WD2014
Bauska et al., 2021	WAIS		14430.4	245.69	WD2014
Bauska et al., 2021	WAIS		14441.4	243.82	WD2014
Bauska et al., 2021	WAIS		14452.9	243.73	WD2014
Bauska et al., 2021	WAIS		14463.2	241.93	WD2014
Bauska et al., 2021	WAIS		14474.1	239.27	WD2014
Bauska et al., 2021	WAIS		14484.8	241.55	WD2014
Bauska et al., 2021	WAIS		14496	241.93	WD2014
Bauska et al., 2021	WAIS		14507.2	244.08	WD2014
Bauska et al., 2021	WAIS		14524.1	242.08	WD2014
Bauska et al., 2021	WAIS		14529.8	238.58	WD2014
Bauska et al., 2021	WAIS		14541	237.38	WD2014
Bauska et al., 2021	WAIS		14551.6	238.3	WD2014
Bauska et al., 2021	WAIS		14562.8	241.45	WD2014
Bauska et al., 2021	WAIS		14575	232.87	WD2014
Bauska et al., 2021	WAIS		14586.2	232.14	WD2014
Bauska et al., 2021	WAIS		14597.4	234.49	WD2014
Bauska et al., 2021	WAIS		14608.7	238.5	WD2014
Bauska et al., 2021	WAIS		14621.2	235.46	WD2014
Bauska et al., 2021	WAIS		14636.9	231.86	WD2014
Bauska et al., 2021	WAIS		14642.2	228.6	WD2014
Bauska et al., 2021	WAIS		14653.6	231.35	WD2014
Bauska et al., 2021	WAIS		14666.2	231.75	WD2014
Bauska et al., 2021	WAIS		14677.9	232.46	WD2014
Bauska et al., 2021	WAIS		14689.1	231.54	WD2014
Bauska et al., 2021	WAIS		14700.2	230.47	WD2014
Bauska et al., 2021	WAIS		14713.6	232.36	WD2014
Bauska et al., 2021	WAIS		14723.9	231.83	WD2014
Bauska et al., 2021	WAIS		14736	237.15	WD2014
Bauska et al., 2021	WAIS		14747.3	236.18	WD2014
Bauska et al., 2021	WAIS		14759.7	231.81	WD2014
Bauska et al., 2021	WAIS		14771.8	234.59	WD2014
Bauska et al., 2021	WAIS		14783.4	232.68	WD2014
Bauska et al., 2021	WAIS		14795.3	232.32	WD2014
Bauska et al., 2021	WAIS		14807.5	232.43	WD2014
Bauska et al., 2021	WAIS		14832.7	232.85	WD2014
Bauska et al., 2021	WAIS		14856.3	233.75	WD2014
Bauska et al., 2021	WAIS		14866.5	231.61	WD2014
Bauska et al., 2021	WAIS		14890.8	232.33	WD2014
Bauska et al., 2021	WAIS		14915.4	229.34	WD2014
Bauska et al., 2021	WAIS		14953.5	232.96	WD2014
Bauska et al., 2021	WAIS		14976.9	238.44	WD2014
Bauska et al., 2021	WAIS		15013	233.63	WD2014
Bauska et al., 2021	WAIS		15036.7	232.77	WD2014
Bauska et al., 2021	WAIS		15060.4	231.8	WD2014
Bauska et al., 2021	WAIS		15097.7	234.16	WD2014
Bauska et al., 2021	WAIS		15121.2	232.23	WD2014
Bauska et al., 2021	WAIS		15157.3	229.73	WD2014
Bauska et al., 2021	WAIS		15194.9	231.6	WD2014
Bauska et al., 2021	WAIS		15219.6	232.88	WD2014
Bauska et al., 2021	WAIS		15256.4	229.35	WD2014
Bauska et al., 2021	WAIS		15282.6	228.7	WD2014
Bauska et al., 2021	WAIS		15335.2	227.23	WD2014
Bauska et al., 2021	WAIS		15417.2	227.49	WD2014
Bauska et al., 2021	WAIS		15516.5	226.72	WD2014
Bauska et al., 2021	WAIS		15575.1	226.12	WD2014
Bauska et al., 2021	WAIS		15635.6	228.82	WD2014
Bauska et al., 2021	WAIS		15710.5	226.33	WD2014
Bauska et al., 2021	WAIS		15787.3	227.47	WD2014
Bauska et al., 2021	WAIS		15802.3	227.73	WD2014
Bauska et al., 2021	WAIS		15860.6	227.68	WD2014
Bauska et al., 2021	WAIS		15864.4	228.37	WD2014
Bauska et al., 2021	WAIS		15879.7	226.35	WD2014
Bauska et al., 2021	WAIS		15895.1	228.44	WD2014
Bauska et al., 2021	WAIS		15945.8	228.2	WD2014
Bauska et al., 2021	WAIS		15978.2	226.37	WD2014
Bauska et al., 2021	WAIS		16013.3	228.82	WD2014
Bauska et al., 2021	WAIS		16031.7	230.15	WD2014
Bauska et al., 2021	WAIS		16049.4	225.45	WD2014
Bauska et al., 2021	WAIS		16070.3	231.29	WD2014
Bauska et al., 2021	WAIS		16084.6	227.2	WD2014
Bauska et al., 2021	WAIS		16102.9	224.45	WD2014
Bauska et al., 2021	WAIS		16122.5	222.52	WD2014
Bauska et al., 2021	WAIS		16140.3	218.18	WD2014
Bauska et al., 2021	WAIS		16158.7	216.8	WD2014
Bauska et al., 2021	WAIS		16177.4	218.56	WD2014
Bauska et al., 2021	WAIS		16197.3	216.39	WD2014
Bauska et al., 2021	WAIS		16217.4	218.79	WD2014
Bauska et al., 2021	WAIS		16237.1	215.17	WD2014
Bauska et al., 2021	WAIS		16255.7	213.47	WD2014
Bauska et al., 2021	WAIS		16274.6	216.91	WD2014
Bauska et al., 2021	WAIS		16294.6	215.75	WD2014
Bauska et al., 2021	WAIS		16318.8	221.15	WD2014
Bauska et al., 2021	WAIS		16332.5	217.9	WD2014
Bauska et al., 2021	WAIS		16372.5	211.91	WD2014
Bauska et al., 2021	WAIS		16411.8	212.61	WD2014
Bauska et al., 2021	WAIS		16450.8	212.42	WD2014
Bauska et al., 2021	WAIS		16516	217.12	WD2014
Bauska et al., 2021	WAIS		16593.8	214.21	WD2014
Bauska et al., 2021	WAIS		16654.2	209.49	WD2014
Bauska et al., 2021	WAIS		16727.2	209.19	WD2014
Bauska et al., 2021	WAIS		16789	206.89	WD2014
Bauska et al., 2021	WAIS		16854.6	208.29	WD2014
Bauska et al., 2021	WAIS		16951.5	206.06	WD2014
Bauska et al., 2021	WAIS		17024.2	202.59	WD2014
Bauska et al., 2021	WAIS		17099.4	202.25	WD2014
Bauska et al., 2021	WAIS		17148.6	199.84	WD2014
Bauska et al., 2021	WAIS		17172.8	198.61	WD2014
Bauska et al., 2021	WAIS		17222.5	194.46	WD2014
Bauska et al., 2021	WAIS		17248.1	196.98	WD2014
Bauska et al., 2021	WAIS		17272	195.85	WD2014
Bauska et al., 2021	WAIS		17297.2	194.72	WD2014
Bauska et al., 2021	WAIS		17323.8	196.96	WD2014
Bauska et al., 2021	WAIS		17347.4	195.44	WD2014
Bauska et al., 2021	WAIS		17373.3	195.55	WD2014
Bauska et al., 2021	WAIS		17399.5	196.33	WD2014
Bauska et al., 2021	WAIS		17424.2	196.58	WD2014
Bauska et al., 2021	WAIS		17451.5	200.92	WD2014
Bauska et al., 2021	WAIS		17478.3	199.75	WD2014
Bauska et al., 2021	WAIS		17503.3	197.17	WD2014
Bauska et al., 2021	WAIS		17532.4	198.34	WD2014
Bauska et al., 2021	WAIS		17557.6	195.48	WD2014
Bauska et al., 2021	WAIS		17584.1	193.48	WD2014
Bauska et al., 2021	WAIS		17611.8	194.37	WD2014
Bauska et al., 2021	WAIS		17636.9	195.67	WD2014
Bauska et al., 2021	WAIS		17664.1	191.21	WD2014
Bauska et al., 2021	WAIS		17693.5	195.17	WD2014
Bauska et al., 2021	WAIS		17722.8	193.48	WD2014
Bauska et al., 2021	WAIS		17748.2	194.22	WD2014
Bauska et al., 2021	WAIS		17776.8	195.68	WD2014
Bauska et al., 2021	WAIS		17802.9	192.5	WD2014
Bauska et al., 2021	WAIS		17833.6	192.62	WD2014
Bauska et al., 2021	WAIS		17860.8	192.92	WD2014
Bauska et al., 2021	WAIS		17895.6	191.75	WD2014
Bauska et al., 2021	WAIS		17922.4	191.69	WD2014
Bauska et al., 2021	WAIS		17952.4	192.6	WD2014
Bauska et al., 2021	WAIS		17982.2	192.55	WD2014
Bauska et al., 2021	WAIS		18014.6	188.84	WD2014
Bauska et al., 2021	WAIS		18046.7	192.97	WD2014
Bauska et al., 2021	WAIS		18078.2	189.61	WD2014
Bauska et al., 2021	WAIS		18108.2	192.84	WD2014
Bauska et al., 2021	WAIS		18140.5	192.48	WD2014
Bauska et al., 2021	WAIS		18172.4	192.99	WD2014
Bauska et al., 2021	WAIS		18201.2	191.08	WD2014
Bauska et al., 2021	WAIS		18235.7	192.69	WD2014
Bauska et al., 2021	WAIS		18268.7	192.17	WD2014
Bauska et al., 2021	WAIS		18300.4	192.43	WD2014
Bauska et al., 2021	WAIS		18335.4	191.41	WD2014
Bauska et al., 2021	WAIS		18365.5	191.05	WD2014
Bauska et al., 2021	WAIS		18397.8	191.63	WD2014
Bauska et al., 2021	WAIS		18463.5	192.53	WD2014
Bauska et al., 2021	WAIS		18559.8	197.86	WD2014
Bauska et al., 2021	WAIS		18627.3	195.23	WD2014
Bauska et al., 2021	WAIS		18685.1	196.94	WD2014
Bauska et al., 2021	WAIS		18716.5	192.4	WD2014
Bauska et al., 2021	WAIS		18747.5	192.46	WD2014
Bauska et al., 2021	WAIS		18878.3	196.67	WD2014
Bauska et al., 2021	WAIS		19038.2	195.05	WD2014
Bauska et al., 2021	WAIS		19169.6	195.54	WD2014
Bauska et al., 2021	WAIS		19331.7	195.48	WD2014
Bauska et al., 2021	WAIS		19458.3	192.91	WD2014
Bauska et al., 2021	WAIS		19524	195.38	WD2014
Bauska et al., 2021	WAIS		19684.1	197.56	WD2014
Bauska et al., 2021	WAIS		19778.4	200.02	WD2014
Bauska et al., 2021	WAIS		19916.1	197.68	WD2014
Bauska et al., 2021	WAIS		20111.4	194.43	WD2014
Bauska et al., 2021	WAIS		20304.1	193.95	WD2014
Bauska et al., 2021	WAIS		20431.8	197.89	WD2014
Bauska et al., 2021	WAIS		20559.2	191.72	WD2014
Bauska et al., 2021	WAIS		20718.6	196.62	WD2014
Bauska et al., 2021	WAIS		20853.2	194.83	WD2014
Bauska et al., 2021	WAIS		20955.2	192.36	WD2014
Bauska et al., 2021	WAIS		21098.5	194.01	WD2014
Bauska et al., 2021	WAIS		21230.7	191.2	WD2014
Bauska et al., 2021	WAIS		21445.6	189.19	WD2014
Bauska et al., 2021	WAIS		21670.9	191.92	WD2014
Bauska et al., 2021	WAIS		21796.1	194.74	WD2014
Bauska et al., 2021	WAIS		21936.4	191.34	WD2014
Bauska et al., 2021	WAIS		22109.2	195.23	WD2014
Bauska et al., 2021	WAIS		22246.3	196.04	WD2014
Bauska et al., 2021	WAIS		22491.4	197.91	WD2014
Bauska et al., 2021	WAIS		22554.9	193.93	WD2014
Bauska et al., 2021	WAIS		22626.7	195.2	WD2014
Bauska et al., 2021	WAIS		22718.9	199.96	WD2014
Bauska et al., 2021	WAIS		22799.8	199.93	WD2014
Bauska et al., 2021	WAIS		22841.1	198.9	WD2014
Bauska et al., 2021	WAIS		22910.2	197.51	WD2014
Bauska et al., 2021	WAIS		23048.5	200.79	WD2014
Bauska et al., 2021	WAIS		23134.7	196.56	WD2014
Bauska et al., 2021	WAIS		23192.4	199.14	WD2014
Bauska et al., 2021	WAIS		23264.5	195.05	WD2014
Bauska et al., 2021	WAIS		23335.2	197	WD2014
Bauska et al., 2021	WAIS		23431.7	195.53	WD2014
Bauska et al., 2021	WAIS		23476.5	202.03	WD2014
Bauska et al., 2021	WAIS		23608.4	195.42	WD2014
Bauska et al., 2021	WAIS		23682.6	197.79	WD2014
Bauska et al., 2021	WAIS		23738.2	198.87	WD2014
Bauska et al., 2021	WAIS		23800.9	195.79	WD2014
Bauska et al., 2021	WAIS		23870.6	198.37	WD2014
Bauska et al., 2021	WAIS		23993.6	197.56	WD2014
Bauska et al., 2021	WAIS		24066.4	203.95	WD2014
Bauska et al., 2021	WAIS		24084.3	204.33	WD2014
Bauska et al., 2021	WAIS		24121.8	194.31	WD2014
Bauska et al., 2021	WAIS		24187.3	196.49	WD2014
Bauska et al., 2021	WAIS		24258.8	197.59	WD2014
Bauska et al., 2021	WAIS		24315.8	197.89	WD2014
Bauska et al., 2021	WAIS		24377.3	192.97	WD2014
Bauska et al., 2021	WAIS		24448.7	196.47	WD2014
Bauska et al., 2021	WAIS		24567.9	196.04	WD2014
Bauska et al., 2021	WAIS		24688.1	194.92	WD2014
Bauska et al., 2021	WAIS		24817.3	195.65	WD2014
Bauska et al., 2021	WAIS		24869.3	192.49	WD2014
Bauska et al., 2021	WAIS		24928.1	194.18	WD2014
Bauska et al., 2021	WAIS		25048.8	193.47	WD2014
Bauska et al., 2021	WAIS		25177.9	190.73	WD2014
Bauska et al., 2021	WAIS		25293.5	189.97	WD2014
Bauska et al., 2021	WAIS		25360.9	187.54	WD2014
Bauska et al., 2021	WAIS		25414.6	191.49	WD2014
Bauska et al., 2021	WAIS		25478	188.84	WD2014
Bauska et al., 2021	WAIS		25546.9	192.3	WD2014
Bauska et al., 2021	WAIS		25669.8	195.26	WD2014
Bauska et al., 2021	WAIS		25739.5	188.32	WD2014
Bauska et al., 2021	WAIS		25799.1	191.88	WD2014
Bauska et al., 2021	WAIS		25863.5	195.52	WD2014
Bauska et al., 2021	WAIS		25993.1	197.34	WD2014
Bauska et al., 2021	WAIS		26122.9	197.19	WD2014
Bauska et al., 2021	WAIS		26179.8	190.07	WD2014
Bauska et al., 2021	WAIS		26241.1	199.45	WD2014
Bauska et al., 2021	WAIS		26307.6	196.03	WD2014
Bauska et al., 2021	WAIS		26422.5	196.94	WD2014
Bauska et al., 2021	WAIS		26492.2	199.55	WD2014
Bauska et al., 2021	WAIS		26545.7	196.51	WD2014
Bauska et al., 2021	WAIS		26604.9	196.87	WD2014
Bauska et al., 2021	WAIS		26727.6	198.8	WD2014
Bauska et al., 2021	WAIS		26787.4	196.13	WD2014
Bauska et al., 2021	WAIS		26869.4	196.09	WD2014
Bauska et al., 2021	WAIS		26968.2	198.38	WD2014
Bauska et al., 2021	WAIS		27028.5	199.24	WD2014
Bauska et al., 2021	WAIS		27088.9	206.66	WD2014
Bauska et al., 2021	WAIS		27148	199.24	WD2014
Bauska et al., 2021	WAIS		27266.2	196.93	WD2014
Bauska et al., 2021	WAIS		27324.9	199.95	WD2014
Bauska et al., 2021	WAIS		27383.2	200.56	WD2014
Bauska et al., 2021	WAIS		27439.7	203.04	WD2014
Bauska et al., 2021	WAIS		27605.7	200.28	WD2014
Bauska et al., 2021	WAIS		27659	200.85	WD2014
Bauska et al., 2021	WAIS		27717.3	193.66	WD2014
Bauska et al., 2021	WAIS		27882.9	197.97	WD2014
Bauska et al., 2021	WAIS		27995.5	198.23	WD2014
Bauska et al., 2021	WAIS		28157.8	195.99	WD2014
Bauska et al., 2021	WAIS		28269.8	198.27	WD2014
Bauska et al., 2021	WAIS		28452.5	196.23	WD2014
Bauska et al., 2021	WAIS		28581.8	197.49	WD2014
Bauska et al., 2021	WAIS		28775.9	201.37	WD2014
Bauska et al., 2021	WAIS		28898.4	200.93	WD2014
Bauska et al., 2021	WAIS		29084.5	196.67	WD2014
Bauska et al., 2021	WAIS		29210.8	198.95	WD2014
Bauska et al., 2021	WAIS		29401	195.71	WD2014
Bauska et al., 2021	WAIS		29528.8	194.95	WD2014
Bauska et al., 2021	WAIS		29724	197.97	WD2014
Bauska et al., 2021	WAIS		29861.2	196.5	WD2014
Bauska et al., 2021	WAIS		30067.4	194.95	WD2014
Bauska et al., 2021	WAIS		30206.3	194.38	WD2014
Bauska et al., 2021	WAIS		30429.4	191.28	WD2014
Bauska et al., 2021	WAIS		30577	191.11	WD2014
Bauska et al., 2021	WAIS		30800.5	190.73	WD2014
Bauska et al., 2021	WAIS		30985.8	194.43	WD2014
Bauska et al., 2021	WAIS		31281.3	195.07	WD2014
Bauska et al., 2021	WAIS		31504.8	194.89	WD2014
Bauska et al., 2021	WAIS		31848.1	198.96	WD2014
Bauska et al., 2021	WAIS		32082.2	201.66	WD2014
Bauska et al., 2021	WAIS		32388.9	204.91	WD2014
Bauska et al., 2021	WAIS		32582.1	203.04	WD2014
Bauska et al., 2021	WAIS		32829	201.68	WD2014
Bauska et al., 2021	WAIS		32993	202.47	WD2014
Bauska et al., 2021	WAIS		33267.1	204.2	WD2014
Bauska et al., 2021	WAIS		33462.1	205.72	WD2014
Bauska et al., 2021	WAIS		33747.3	206.37	WD2014
Bauska et al., 2021	WAIS		34202.2	206.37	WD2014
Bauska et al., 2021	WAIS		34366	203.5	WD2014
Bauska et al., 2021	WAIS		34516	207.71	WD2014
Bauska et al., 2021	WAIS		34651.8	210.6	WD2014
Bauska et al., 2021	WAIS		34738.1	208.21	WD2014
Bauska et al., 2021	WAIS		34819.1	211.45	WD2014
Bauska et al., 2021	WAIS		34898.9	209.29	WD2014
Bauska et al., 2021	WAIS		34962.3	213.42	WD2014
Bauska et al., 2021	WAIS		35036.3	209.37	WD2014
Bauska et al., 2021	WAIS		35099.5	210.1	WD2014
Bauska et al., 2021	WAIS		35192.2	210.89	WD2014
Bauska et al., 2021	WAIS		35266.7	211.34	WD2014
Bauska et al., 2021	WAIS		35337.7	214.13	WD2014
Bauska et al., 2021	WAIS		35426.6	210.76	WD2014
Bauska et al., 2021	WAIS		35719.7	207.32	WD2014
Bauska et al., 2021	WAIS		36107.4	211.01	WD2014
Bauska et al., 2021	WAIS		36244.2	208.54	WD2014
Bauska et al., 2021	WAIS		36492.6	208.87	WD2014
Bauska et al., 2021	WAIS		36784.8	208.27	WD2014
Bauska et al., 2021	WAIS		36862.8	208.86	WD2014
Bauska et al., 2021	WAIS		36960.7	209.1	WD2014
Bauska et al., 2021	WAIS		37038.9	212.1	WD2014
Bauska et al., 2021	WAIS		37153.8	211.83	WD2014
Bauska et al., 2021	WAIS		37244.7	213.08	WD2014
Bauska et al., 2021	WAIS		37343.8	215.48	WD2014
Bauska et al., 2021	WAIS		37441.2	218.45	WD2014
Bauska et al., 2021	WAIS		37535.1	218.53	WD2014
Bauska et al., 2021	WAIS		37628	219.49	WD2014
Bauska et al., 2021	WAIS		37818.9	221	WD2014
Bauska et al., 2021	WAIS		37918.3	220.76	WD2014
Bauska et al., 2021	WAIS		38017.2	219.14	WD2014
Bauska et al., 2021	WAIS		38103.8	218.91	WD2014
Bauska et al., 2021	WAIS		38188.4	219.05	WD2014
Bauska et al., 2021	WAIS		38279.4	219.33	WD2014
Bauska et al., 2021	WAIS		38354	216.21	WD2014
Bauska et al., 2021	WAIS		38442.9	216.87	WD2014
Bauska et al., 2021	WAIS		38525.4	213.74	WD2014
Bauska et al., 2021	WAIS		38603.6	215.82	WD2014
Bauska et al., 2021	WAIS		38679.8	212.07	WD2014
Bauska et al., 2021	WAIS		38762.6	214.73	WD2014
Bauska et al., 2021	WAIS		38832.5	216.02	WD2014
Bauska et al., 2021	WAIS		38914.2	212.48	WD2014
Bauska et al., 2021	WAIS		39000	213.8	WD2014
Bauska et al., 2021	WAIS		39076.3	211.86	WD2014
Bauska et al., 2021	WAIS		39151.2	214.5	WD2014
Bauska et al., 2021	WAIS		39232.3	214.32	WD2014
Bauska et al., 2021	WAIS		39304.9	212.84	WD2014
Bauska et al., 2021	WAIS		39385.2	216.08	WD2014
Bauska et al., 2021	WAIS		39469	218.13	WD2014
Bauska et al., 2021	WAIS		39557	204.43	WD2014
Bauska et al., 2021	WAIS		39644.2	202.57	WD2014
Bauska et al., 2021	WAIS		39740	205.83	WD2014
Bauska et al., 2021	WAIS		39833.3	205.64	WD2014
Bauska et al., 2021	WAIS		39938.5	201.34	WD2014
Bauska et al., 2021	WAIS		40035.3	202.66	WD2014
Bauska et al., 2021	WAIS		40136.7	202.93	WD2014
Bauska et al., 2021	WAIS		40236.2	200.33	WD2014
Bauska et al., 2021	WAIS		40352.6	202.28	WD2014
Bauska et al., 2021	WAIS		40443.2	199.59	WD2014
Bauska et al., 2021	WAIS		40539.3	203.03	WD2014
Bauska et al., 2021	WAIS		40630.4	200.28	WD2014
Bauska et al., 2021	WAIS		40720.8	200.85	WD2014
Bauska et al., 2021	WAIS		40811.8	201.69	WD2014
Bauska et al., 2021	WAIS		40878.1	203.07	WD2014
Bauska et al., 2021	WAIS		40991.5	204.44	WD2014
Bauska et al., 2021	WAIS		41081.4	205.12	WD2014
Bauska et al., 2021	WAIS		41193.3	207.87	WD2014
Bauska et al., 2021	WAIS		41290.8	208.29	WD2014
Bauska et al., 2021	WAIS		41475.9	206.14	WD2014
Bauska et al., 2021	WAIS		41572.2	204.87	WD2014
Bauska et al., 2021	WAIS		41664.8	202.88	WD2014
Bauska et al., 2021	WAIS		41847.1	203.33	WD2014
Bauska et al., 2021	WAIS		41942.1	203.37	WD2014
Bauska et al., 2021	WAIS		42040	201.7	WD2014
Bauska et al., 2021	WAIS		42145.3	203.21	WD2014
Bauska et al., 2021	WAIS		42253.7	203.86	WD2014
Bauska et al., 2021	WAIS		42472.4	207.48	WD2014
Bauska et al., 2021	WAIS		42700.4	206.42	WD2014
Bauska et al., 2021	WAIS		42812.5	211.4	WD2014
Bauska et al., 2021	WAIS		42922.9	208.81	WD2014
Bauska et al., 2021	WAIS		43035.1	214.49	WD2014
Bauska et al., 2021	WAIS		43151.5	208.48	WD2014
Bauska et al., 2021	WAIS		43251	207.39	WD2014
Bauska et al., 2021	WAIS		43353.7	207.33	WD2014
Bauska et al., 2021	WAIS		43455.9	208.33	WD2014
Bauska et al., 2021	WAIS		43555.1	205.46	WD2014
Bauska et al., 2021	WAIS		43652.7	204.06	WD2014
Bauska et al., 2021	WAIS		43753.1	207.74	WD2014
Bauska et al., 2021	WAIS		43855.4	206.88	WD2014
Bauska et al., 2021	WAIS		44053.6	204.12	WD2014
Bauska et al., 2021	WAIS		44383.9	206.04	WD2014
Bauska et al., 2021	WAIS		44492.9	211.07	WD2014
Bauska et al., 2021	WAIS		44713.5	208.58	WD2014
Bauska et al., 2021	WAIS		44821.9	210.55	WD2014
Bauska et al., 2021	WAIS		45045.6	213.06	WD2014
Bauska et al., 2021	WAIS		45164.2	213.41	WD2014
Bauska et al., 2021	WAIS		45396.4	216.89	WD2014
Bauska et al., 2021	WAIS		45621.6	218.72	WD2014
Bauska et al., 2021	WAIS		45738.5	218.83	WD2014
Bauska et al., 2021	WAIS		45912.1	221.68	WD2014
Bauska et al., 2021	WAIS		46135.7	219.51	WD2014
Bauska et al., 2021	WAIS		46239.4	220.04	WD2014
Bauska et al., 2021	WAIS		46322.7	224.39	WD2014
Bauska et al., 2021	WAIS		46433.7	221.67	WD2014
Bauska et al., 2021	WAIS		46545.2	219.77	WD2014
Bauska et al., 2021	WAIS		46655.4	220.43	WD2014
Bauska et al., 2021	WAIS		46761.4	220.06	WD2014
Bauska et al., 2021	WAIS		46862.2	219.14	WD2014
Bauska et al., 2021	WAIS		46907.6	219.69	WD2014
Bauska et al., 2021	WAIS		47057.3	216.51	WD2014
Bauska et al., 2021	WAIS		47150	216.08	WD2014
Bauska et al., 2021	WAIS		47293.6	213.64	WD2014
Bauska et al., 2021	WAIS		47343.2	213.67	WD2014
Bauska et al., 2021	WAIS		47441.9	210.96	WD2014
Bauska et al., 2021	WAIS		47542.7	210.29	WD2014
Bauska et al., 2021	WAIS		47633.5	210.13	WD2014
Bauska et al., 2021	WAIS		47756.6	210.8	WD2014
Bauska et al., 2021	WAIS		47829.2	210.76	WD2014
Bauska et al., 2021	WAIS		47872	208.47	WD2014
Bauska et al., 2021	WAIS		47917.8	211.29	WD2014
Bauska et al., 2021	WAIS		47971.4	210.51	WD2014
Bauska et al., 2021	WAIS		48014.9	208.91	WD2014
Bauska et al., 2021	WAIS		48059.1	208.62	WD2014
Bauska et al., 2021	WAIS		48120.4	208.8	WD2014
Bauska et al., 2021	WAIS		48166.5	207.05	WD2014
Bauska et al., 2021	WAIS		48215.4	205.9	WD2014
Bauska et al., 2021	WAIS		48270.3	212.96	WD2014
Bauska et al., 2021	WAIS		48328.3	210.58	WD2014
Bauska et al., 2021	WAIS		48370.7	205.36	WD2014
Bauska et al., 2021	WAIS		48449.6	202.52	WD2014
Bauska et al., 2021	WAIS		48521.7	203.17	WD2014
Bauska et al., 2021	WAIS		48588.8	204.63	WD2014
Bauska et al., 2021	WAIS		48661.1	204.7	WD2014
Bauska et al., 2021	WAIS		48733.9	204.46	WD2014
Bauska et al., 2021	WAIS		48812.3	204.52	WD2014
Bauska et al., 2021	WAIS		48893.2	201.07	WD2014
Bauska et al., 2021	WAIS		49042.7	203.17	WD2014
Bauska et al., 2021	WAIS		49197.8	202.21	WD2014
Bauska et al., 2021	WAIS		49401.4	203.97	WD2014
Bauska et al., 2021	WAIS		49484.2	204.97	WD2014
Bauska et al., 2021	WAIS		49560.9	205.03	WD2014
Bauska et al., 2021	WAIS		49593.7	206	WD2014
Bauska et al., 2021	WAIS		49727.1	208.96	WD2014
Bauska et al., 2021	WAIS		49840.6	204.5	WD2014
Bauska et al., 2021	WAIS		49949.5	206.28	WD2014
Bauska et al., 2021	WAIS		50064.5	208.8	WD2014
Bauska et al., 2021	WAIS		50122.8	208.43	WD2014
Bauska et al., 2021	WAIS		50185.8	208.75	WD2014
Bauska et al., 2021	WAIS		50309.9	204.06	WD2014
Bauska et al., 2021	WAIS		50428.7	207.94	WD2014
Bauska et al., 2021	WAIS		50554.4	210.06	WD2014
Bauska et al., 2021	WAIS		50682.5	210.32	WD2014
Bauska et al., 2021	WAIS		50830.8	211.5	WD2014
Bauska et al., 2021	WAIS		50947.2	215.66	WD2014
Bauska et al., 2021	WAIS		51078.2	213.54	WD2014
Bauska et al., 2021	WAIS		51208.1	214.97	WD2014
Bauska et al., 2021	WAIS		51352.2	214.29	WD2014
Bauska et al., 2021	WAIS		51478.1	217.91	WD2014
Bauska et al., 2021	WAIS		51614.6	218.94	WD2014
Bauska et al., 2021	WAIS		51756.2	219.67	WD2014
Bauska et al., 2021	WAIS		51891.3	215.29	WD2014
Bauska et al., 2021	WAIS		52039.7	219	WD2014
Bauska et al., 2021	WAIS		52187.2	220.8	WD2014
Bauska et al., 2021	WAIS		52328	220.01	WD2014
Bauska et al., 2021	WAIS		52471.2	223.63	WD2014
Bauska et al., 2021	WAIS		52615.7	226.78	WD2014
Bauska et al., 2021	WAIS		52697.1	223.34	WD2014
Bauska et al., 2021	WAIS		52907.8	223.99	WD2014
Bauska et al., 2021	WAIS		53049.4	226.33	WD2014
Bauska et al., 2021	WAIS		53196.9	225.37	WD2014
Bauska et al., 2021	WAIS		53344.9	223.71	WD2014
Bauska et al., 2021	WAIS		53489.7	224.84	WD2014
Bauska et al., 2021	WAIS		53643.4	225.65	WD2014
Bauska et al., 2021	WAIS		53789.9	220.5	WD2014
Bauska et al., 2021	WAIS		53935.1	222.66	WD2014
Bauska et al., 2021	WAIS		54074.2	220.63	WD2014
Bauska et al., 2021	WAIS		54206.8	220.01	WD2014
Bauska et al., 2021	WAIS		54335	220.72	WD2014
Bauska et al., 2021	WAIS		54466.7	217.45	WD2014
Bauska et al., 2021	WAIS		54607.1	216.22	WD2014
Bauska et al., 2021	WAIS		54729.1	217.04	WD2014
Bauska et al., 2021	WAIS		54803.6	218.03	WD2014
Bauska et al., 2021	WAIS		54865	217.39	WD2014
Bauska et al., 2021	WAIS		54908.9	217.54	WD2014
Bauska et al., 2021	WAIS		55008.8	216.47	WD2014
Bauska et al., 2021	WAIS		55075.1	218.51	WD2014
Bauska et al., 2021	WAIS		55148	215.78	WD2014
Bauska et al., 2021	WAIS		55233.6	213.52	WD2014
Bauska et al., 2021	WAIS		55323.8	213.35	WD2014
Bauska et al., 2021	WAIS		55424	212.89	WD2014
Bauska et al., 2021	WAIS		55530.3	213.75	WD2014
Bauska et al., 2021	WAIS		55644.3	215.3	WD2014
Bauska et al., 2021	WAIS		55754.1	217	WD2014
Bauska et al., 2021	WAIS		55827.3	215.11	WD2014
Bauska et al., 2021	WAIS		55973.8	215.42	WD2014
Bauska et al., 2021	WAIS		56098.3	213.29	WD2014
Bauska et al., 2021	WAIS		56187.8	210.61	WD2014
Bauska et al., 2021	WAIS		56291.3	211.63	WD2014
Bauska et al., 2021	WAIS		56428.2	210.82	WD2014
Bauska et al., 2021	WAIS		56625.9	210.4	WD2014
Bauska et al., 2021	WAIS		56822.5	210.81	WD2014
Bauska et al., 2021	WAIS		57026.1	215.25	WD2014
Bauska et al., 2021	WAIS		57234.2	217.54	WD2014
Bauska et al., 2021	WAIS		57456.5	220.94	WD2014
Bauska et al., 2021	WAIS		57699.1	220.83	WD2014
Bauska et al., 2021	WAIS		57939.9	227.81	WD2014
Bauska et al., 2021	WAIS		58184	222.87	WD2014
Bauska et al., 2021	WAIS		58415.7	224.18	WD2014
Bauska et al., 2021	WAIS		58623.8	222.29	WD2014
Bauska et al., 2021	WAIS		58850.7	225.19	WD2014
Bauska et al., 2021	WAIS		59075.2	229.91	WD2014
Bauska et al., 2021	WAIS		59282.3	233	WD2014
Bauska et al., 2021	WAIS		59494.3	227.88	WD2014
Bauska et al., 2021	WAIS		59708.1	230.81	WD2014
Bauska et al., 2021	WAIS		59951.8	225.81	WD2014
Bauska et al., 2021	WAIS		60087.2	226.87	WD2014
Bauska et al., 2021	WAIS		60238.6	226.76	WD2014
Bauska et al., 2021	WAIS		60255.2	223.12	WD2014
Bauska et al., 2021	WAIS		60554.7	222.5	WD2014
Bauska et al., 2021	WAIS		60752.3	223.57	WD2014
Bauska et al., 2021	WAIS		60941.1	226.88	WD2014
Bauska et al., 2021	WAIS		61143.2	219.18	WD2014
Bauska et al., 2021	WAIS		61152.9	220.32	WD2014
Bauska et al., 2021	WAIS		61350.5	218.87	WD2014
Bauska et al., 2021	WAIS		61572.9	221.71	WD2014
Bauska et al., 2021	WAIS		61790.6	217.24	WD2014
Bauska et al., 2021	WAIS		62026.7	217.06	WD2014
Bauska et al., 2021	WAIS		62239.5	215.89	WD2014
Bauska et al., 2021	WAIS		62382.3	213.78	WD2014
Bauska et al., 2021	WAIS		62672.7	210.56	WD2014
Bauska et al., 2021	WAIS		62898.5	207.61	WD2014
Bauska et al., 2021	WAIS		63075	208.13	WD2014
Bauska et al., 2021	WAIS		63444.7	207.92	WD2014
Bauska et al., 2021	WAIS		63797.1	206.95	WD2014
Bauska et al., 2021	WAIS		63984.9	207.29	WD2014
Bauska et al., 2021	WAIS		64192.2	213.71	WD2014
Bauska et al., 2021	WAIS		64283.4	214.94	WD2014
Bauska et al., 2021	WAIS		64505.4	211.55	WD2014
Bauska et al., 2021	WAIS		64660.2	210.54	WD2014
Bauska et al., 2021	WAIS		64825.9	212.15	WD2014
Bauska et al., 2021	WAIS		64951.6	212.58	WD2014
Bauska et al., 2021	WAIS		65163.4	210.09	WD2014
Bauska et al., 2021	WAIS		65530	210.15	WD2014
Bauska et al., 2021	WAIS		65911.8	210.32	WD2014
Bauska et al., 2021	WAIS		66333	211.87	WD2014
Bauska et al., 2021	WAIS		66729.2	212.07	WD2014
Bauska et al., 2021	WAIS		67187.4	209.87	WD2014
Bereiter et al., 2012	EDML		67325.1	201.142	DF2021
Bereiter et al., 2012	EDML		67731.9	203.759	DF2021
Bereiter et al., 2012	EDML		68140	200.17	DF2021
Bereiter et al., 2012	EDML		68604.3	203.425	DF2021
Bereiter et al., 2012	EDML		69056.6	205.42	DF2021
Bereiter et al., 2012	EDML		69556.8	211.258	DF2021
Bereiter et al., 2012	EDML		70007.7	215.551	DF2021
Bereiter et al., 2012	EDML		70375.3	220.327	DF2021
Bereiter et al., 2012	EDML		70866.9	225.172	DF2021
Bereiter et al., 2012	EDML		71210.1	235.016	DF2021
Bereiter et al., 2012	EDML		71616.3	237.563	DF2021
Bereiter et al., 2012	EDML		72007.4	239.456	DF2021
Bereiter et al., 2012	EDML		72396.8	232.791	DF2021
Bereiter et al., 2012	EDML		72771.2	232.335	DF2021
Bereiter et al., 2012	EDML		73124.7	230.891	DF2021
Bereiter et al., 2012	EDML		73656.6	232.735	DF2021
Bereiter et al., 2012	EDML		74127.4	231.334	DF2021
Bereiter et al., 2012	EDML		74431.8	241.24	DF2021
Bereiter et al., 2012	EDML		74974.4	243.27	DF2021
Bereiter et al., 2012	EDML		75451.8	249.524	DF2021
Bereiter et al., 2012	EDML		75757.5	249.94	DF2021
Bereiter et al., 2012	EDML		76160.6	239.341	DF2021
Bereiter et al., 2012	EDML		76624.1	238.013	DF2021
Bereiter et al., 2012	EDML		76995.3	231.683	DF2021
Bereiter et al., 2012	EDML		77572.5	224.918	DF2021
Bereiter et al., 2012	EDML		78052.1	226.647	DF2021
Bereiter et al., 2012	EDML		78492.9	224.143	DF2021
Bereiter et al., 2012	EDML		78969.2	227.299	DF2021
Bereiter et al., 2012	EDML		79424	229.255	DF2021
Bereiter et al., 2012	EDML		79906.3	234.743	DF2021
Bereiter et al., 2012	EDML		80373.2	230.601	DF2021
Bereiter et al., 2012	EDML		80777.1	233.923	DF2021
Bereiter et al., 2012	EDML		81277.7	230.33	DF2021
Bereiter et al., 2012	EDML		81798.2	234.134	DF2021
Bereiter et al., 2012	EDML		82166.9	238.889	DF2021
Bereiter et al., 2012	EDML		82639.4	240.873	DF2021
Bereiter et al., 2012	EDML		83115.6	246.322	DF2021
Bereiter et al., 2012	EDML		83699.4	247.1	DF2021
Bereiter et al., 2012	EDML		84098.5	250.787	DF2021
Bereiter et al., 2012	EDML		84535.5	243.161	DF2021
Bereiter et al., 2012	EDML		85167.5	238.423	DF2021
Bereiter et al., 2012	EDML		85637.4	234.686	DF2021
Bereiter et al., 2012	EDML		86208.2	228.763	DF2021
Bereiter et al., 2012	EDML		86871.2	223.377	DF2021
Bereiter et al., 2012	EDML		87448.6	221.056	DF2021
Bereiter et al., 2012	EDML		88052.5	223.63	DF2021
Bereiter et al., 2012	EDML		88658	217.801	DF2021
Bereiter et al., 2012	EDML		89274.3	223.989	DF2021
Bereiter et al., 2012	EDML		89867.4	227.378	DF2021
Bereiter et al., 2012	EDML		90360	228.878	DF2021
Bereiter et al., 2012	EDML		91037.6	229.737	DF2021
Bereiter et al., 2012	EDML		91616.7	231.559	DF2021
Bereiter et al., 2012	EDML		92308.3	231.121	DF2021
Bereiter et al., 2012	EDML		92879.5	233.742	DF2021
Bereiter et al., 2012	EDML		93692.3	232.456	DF2021
Bereiter et al., 2012	EDML		94548.9	235.16	DF2021
Bereiter et al., 2012	EDML		94999.9	238.207	DF2021
Bereiter et al., 2012	EDML		95843.5	242.406	DF2021
Bereiter et al., 2012	EDML		96596.8	242.914	DF2021
Bereiter et al., 2012	EDML		97374.8	246.196	DF2021
Bereiter et al., 2012	EDML		98001.2	245.765	DF2021
Bereiter et al., 2012	EDML		98902.1	242.354	DF2021
Bereiter et al., 2012	EDML		99645.2	239.858	DF2021
Bereiter et al., 2012	EDML		100388	243.18	DF2021
Bereiter et al., 2012	EDML		101268	242.99	DF2021
Bereiter et al., 2012	EDML		102078	245.626	DF2021
Bereiter et al., 2012	EDML		102606	247.872	DF2021
Bereiter et al., 2012	EDML		103493	244.762	DF2021
Bereiter et al., 2012	EDML		104260	240.072	DF2021
Bereiter et al., 2012	EDML		105202	237.073	DF2021
Bereiter et al., 2012	EDML		105849	240.684	DF2021
Bereiter et al., 2012	EDML		106996	247.762	DF2021
Schneider et al., 2013	Dome C		107064	238.88	DF2021
Schneider et al., 2013	Dome C		107818	242.36	DF2021
Schneider et al., 2013	Dome C		108461	248.78	DF2021
Schneider et al., 2013	Dome C		109034	257.58	DF2021
Schneider et al., 2013	Dome C		109340	241.4	DF2021
Schneider et al., 2013	Dome C		109467	244.83	DF2021
Schneider et al., 2013	Dome C		110154	240.34	DF2021
Schneider et al., 2013	Dome C		111772	236.43	DF2021
Schneider et al., 2013	Dome C		112596	244.44	DF2021
Schneider et al., 2013	Dome C		113401	244.13	DF2021
Schneider et al., 2013	Dome C		114212	246.69	DF2021
Schneider et al., 2013	Dome C		115405	257.93	DF2021
Schneider et al., 2013	Dome C		116071	256.79	DF2021
Schneider et al., 2013	Dome C		116339	263.12	DF2021
Schneider et al., 2013	Dome C		116494	264.75	DF2021
Schneider et al., 2013	Dome C		116985	260.58	DF2021
Schneider et al., 2013	Dome C		117486	267.9	DF2021
Schneider et al., 2013	Dome C		117981	275.07	DF2021
Schneider et al., 2013	Dome C		118535	276.96	DF2021
Schneider et al., 2013	Dome C		118937	273.16	DF2021
Schneider et al., 2013	Dome C		119421	273.63	DF2021
Schneider et al., 2013	Dome C		120027	274.03	DF2021
Schneider et al., 2013	Dome C		120398	274.98	DF2021
Schneider et al., 2013	Dome C		121285	277.72	DF2021
Schneider et al., 2013	Dome C		121784	267.74	DF2021
Schneider et al., 2013	Dome C		122188	274.59	DF2021
Schneider et al., 2013	Dome C		122554	268.73	DF2021
Schneider et al., 2013	Dome C		122894	276.82	DF2021
Schneider et al., 2013	Dome C		123649	279.48	DF2021
Schneider et al., 2013	Dome C		124004	276.61	DF2021
Schneider et al., 2013	Dome C		124224	278.25	DF2021
Schneider et al., 2013	Dome C		124388	279	DF2021
Schneider et al., 2013	Dome C		125005	279.16	DF2021
Schneider et al., 2013	Dome C		125531	274.6	DF2021
Schneider et al., 2013	Dome C		125812	275.87	DF2021
Schneider et al., 2013	Dome C		126192	281.54	DF2021
Schneider et al., 2013	Dome C		126545	275.52	DF2021
Schneider et al., 2013	Dome C		126950	276.81	DF2021
Schneider et al., 2013	Dome C		127566	275.15	DF2021
Schneider et al., 2013	Dome C		128152	273.02	DF2021
Schneider et al., 2013	Dome C		128376	274.93	DF2021
Schneider et al., 2013	Dome C		128676	275.78	DF2021
Schneider et al., 2013	Dome C		128838	276.88	DF2021
Schneider et al., 2013	Dome C		129283	276.03	DF2021
Schneider et al., 2013	Dome C		129410	280.72	DF2021
Schneider et al., 2013	Dome C		129661	285.76	DF2021
Schneider et al., 2013	Dome C		130026	271.08	DF2021
Schneider et al., 2013	Dome C		130213	268.44	DF2021
Schneider et al., 2013	Dome C		130748	260.61	DF2021
Schneider et al., 2013	Dome C		131404	251.84	DF2021
Schneider et al., 2013	Dome C		131811	250.84	DF2021
Schneider et al., 2013	Dome C		132272	241.13	DF2021
Schneider et al., 2013	Dome C		132870	232.28	DF2021
Schneider et al., 2013	Dome C		133541	228	DF2021
Schneider et al., 2013	Dome C		133744	224.63	DF2021
Schneider et al., 2013	Dome C		134515	222.74	DF2021
Schneider et al., 2013	Dome C		135167	212.43	DF2021
Schneider et al., 2013	Dome C		136935	203.74	DF2021
Schneider et al., 2013	Dome C		137972	199.18	DF2021
Schneider et al., 2013	Dome C		138898	198.55	DF2021
Schneider et al., 2013	Dome C		139863	192.75	DF2021
Schneider et al., 2013	Dome C		141949	196.51	DF2021
Schneider et al., 2013	Dome C		143066	194.59	DF2021
Schneider et al., 2013	Dome C		144059	196.02	DF2021
Schneider et al., 2013	Dome C		145209	193.59	DF2021
Schneider et al., 2013	Dome C		147144	195.81	DF2021
Schneider et al., 2013	Dome C		148266	201.78	DF2021
Schneider et al., 2013	Dome C		149600	202.51	DF2021
Schneider et al., 2013	Dome C		150580	202.35	DF2021
Schneider et al., 2013	Dome C		152808	198.78	DF2021
Schneider et al., 2013	Dome C		153873	196.3	DF2021
Schneider et al., 2013	Dome C		155229	189.38	DF2021
Petit et al., 1999	Vostok		157852	189	DF2021
Petit et al., 1999	Vostok		159120	185.5	DF2021
Petit et al., 1999	Vostok		159650	187.5	DF2021
Petit et al., 1999	Vostok		163344	204.3	DF2021
Petit et al., 1999	Vostok		163788	196.5	DF2021
Petit et al., 1999	Vostok		165209	191.6	DF2021
Petit et al., 1999	Vostok		165829	190.1	DF2021
Petit et al., 1999	Vostok		166923	186.7	DF2021
Petit et al., 1999	Vostok		167727	183.8	DF2021
Petit et al., 1999	Vostok		168471	196.6	DF2021
Petit et al., 1999	Vostok		170676	197.8	DF2021
Petit et al., 1999	Vostok		173112	197.7	DF2021
Petit et al., 1999	Vostok		174340	196	DF2021
Petit et al., 1999	Vostok		175128	190.3	DF2021
Petit et al., 1999	Vostok		175865	189.4	DF2021
Petit et al., 1999	Vostok		176107	190.1	DF2021
Petit et al., 1999	Vostok		178761	207.7	DF2021
Petit et al., 1999	Vostok		180531	213.2	DF2021
Petit et al., 1999	Vostok		181490	217.7	DF2021
Petit et al., 1999	Vostok		182571	198.1	DF2021
Petit et al., 1999	Vostok		183704	199.7	DF2021
Petit et al., 1999	Vostok		185781	203.4	DF2021
Petit et al., 1999	Vostok		187911	210.7	DF2021
Petit et al., 1999	Vostok		189538	231.3	DF2021
Petit et al., 1999	Vostok		190936	231.4	DF2021
Petit et al., 1999	Vostok		191444	220.3	DF2021
Petit et al., 1999	Vostok		192239	218	DF2021
Petit et al., 1999	Vostok		193709	226.5	DF2021
Petit et al., 1999	Vostok		194254	220	DF2021
Petit et al., 1999	Vostok		196139	226.4	DF2021
Petit et al., 1999	Vostok		196919	241.2	DF2021
Petit et al., 1999	Vostok		197563	242.6	DF2021
Petit et al., 1999	Vostok		200530	250.9	DF2021
Petit et al., 1999	Vostok		201326	239.1	DF2021
Petit et al., 1999	Vostok		202072	247.6	DF2021
Petit et al., 1999	Vostok	2543	202971	247.6	AICSTAL2022
Petit et al., 1999	Vostok	2552.01	204319	244.4	AICSTAL2022
Petit et al., 1999	Vostok	2554.91	204688	231.9	AICSTAL2022
Petit et al., 1999	Vostok	2557.71	205053	232.2	AICSTAL2022
Petit et al., 1999	Vostok	2560.91	205465	228.6	AICSTAL2022
Petit et al., 1999	Vostok	2564.91	205997	226.3	AICSTAL2022
Petit et al., 1999	Vostok	2567.51	206337	229.4	AICSTAL2022
Petit et al., 1999	Vostok	2570.41	206716	231.4	AICSTAL2022
Petit et al., 1999	Vostok	2574.21	207197	238.1	AICSTAL2022
Petit et al., 1999	Vostok	2575.51	207361	237.2	AICSTAL2022
Petit et al., 1999	Vostok	2579.91	207903	230	AICSTAL2022
Petit et al., 1999	Vostok	2581.91	208161	240.5	AICSTAL2022
Petit et al., 1999	Vostok	2584.71	208521	242.2	AICSTAL2022
Petit et al., 1999	Vostok	2588.81	209036	244.6	AICSTAL2022
Petit et al., 1999	Vostok	2590.41	209243	243.9	AICSTAL2022
Petit et al., 1999	Vostok	2595.11	209894	247.2	AICSTAL2022
Petit et al., 1999	Vostok	2596.71	210119	252	AICSTAL2022
Petit et al., 1999	Vostok	2600.41	210633	246.9	AICSTAL2022
Petit et al., 1999	Vostok	2603.71	211130	239.5	AICSTAL2022
Petit et al., 1999	Vostok	2606.61	211581	257.4	AICSTAL2022
Petit et al., 1999	Vostok	2612.51	212369	243.4	AICSTAL2022
Petit et al., 1999	Vostok	2621.71	213190	251.2	AICSTAL2022
Petit et al., 1999	Vostok	2629.41	214105	241.4	AICSTAL2022
Petit et al., 1999	Vostok	2634.41	214927	240.3	AICSTAL2022
Petit et al., 1999	Vostok	2636.71	215317	242.6	AICSTAL2022
Petit et al., 1999	Vostok	2640.41	215875	247.5	AICSTAL2022
Petit et al., 1999	Vostok	2644.41	216414	251.7	AICSTAL2022
Petit et al., 1999	Vostok	2646.61	216691	251.1	AICSTAL2022
Petit et al., 1999	Vostok	2650.41	217200	245.3	AICSTAL2022
Petit et al., 1999	Vostok	2656.21	218042	240.5	AICSTAL2022
Petit et al., 1999	Vostok	2666.71	219874	214.1	AICSTAL2022
Petit et al., 1999	Vostok	2670.41	220619	216.1	AICSTAL2022
Petit et al., 1999	Vostok	2674.61	221448	207.1	AICSTAL2022
Petit et al., 1999	Vostok	2677.41	222025	208.8	AICSTAL2022
Petit et al., 1999	Vostok	2682.61	223146	205.6	AICSTAL2022
Petit et al., 1999	Vostok	2691.01	225096	203.3	AICSTAL2022
Petit et al., 1999	Vostok	2693.61	225676	215.7	AICSTAL2022
Petit et al., 1999	Vostok	2698.01	226529	235.5	AICSTAL2022
Petit et al., 1999	Vostok	2701.41	227234	234.5	AICSTAL2022
Petit et al., 1999	Vostok	2702.71	227556	233.1	AICSTAL2022
Petit et al., 1999	Vostok	2705.61	228347	224.5	AICSTAL2022
Petit et al., 1999	Vostok	2711.71	229872	232.4	AICSTAL2022
Petit et al., 1999	Vostok	2715.41	230914	233.9	AICSTAL2022
Petit et al., 1999	Vostok	2717.71	231567	241.6	AICSTAL2022
Petit et al., 1999	Vostok	2732.71	234623	245.2	AICSTAL2022
Petit et al., 1999	Vostok	2735.71	235069	252.1	AICSTAL2022
Petit et al., 1999	Vostok	2738.71	235485	241.4	AICSTAL2022
Petit et al., 1999	Vostok	2741.71	236015	247.4	AICSTAL2022
Petit et al., 1999	Vostok	2744.61	236519	243.1	AICSTAL2022
Petit et al., 1999	Vostok	2747.61	237029	239.1	AICSTAL2022
Petit et al., 1999	Vostok	2751.11	237601	245.6	AICSTAL2022
Petit et al., 1999	Vostok	2753.61	237971	245.8	AICSTAL2022
Petit et al., 1999	Vostok	2756.21	238318	247.4	AICSTAL2022
Petit et al., 1999	Vostok	2759.11	238760	252.8	AICSTAL2022
Petit et al., 1999	Vostok	2765.21	239881	259.7	AICSTAL2022
Petit et al., 1999	Vostok	2768.2	240394	263.2	AICSTAL2022
Petit et al., 1999	Vostok	2773.51	241207	279	AICSTAL2022
Petit et al., 1999	Vostok	2776.51	241653	280.2	AICSTAL2022
Petit et al., 1999	Vostok	2782.71	242625	263.7	AICSTAL2022
Petit et al., 1999	Vostok	2785.51	243087	252.3	AICSTAL2022
Petit et al., 1999	Vostok	2788.51	243561	249.9	AICSTAL2022
Petit et al., 1999	Vostok	2791.5	244068	236.7	AICSTAL2022
Petit et al., 1999	Vostok	2794.51	244695	230.4	AICSTAL2022
Petit et al., 1999	Vostok	2797.51	245376	219.4	AICSTAL2022
Petit et al., 1999	Vostok	2806.51	247606	214.7	AICSTAL2022
Petit et al., 1999	Vostok	2815.61	249899	200.2	AICSTAL2022
Petit et al., 1999	Vostok	2818.61	250638	213.9	AICSTAL2022
Petit et al., 1999	Vostok	2821.51	251464	195.4	AICSTAL2022
Petit et al., 1999	Vostok	2824.51	252268	196.7	AICSTAL2022
Petit et al., 1999	Vostok	2827.51	253099	195.4	AICSTAL2022
Petit et al., 1999	Vostok	2833.81	254812	199	AICSTAL2022
Petit et al., 1999	Vostok	2836.51	255574	201.9	AICSTAL2022
Petit et al., 1999	Vostok	2839.51	256422	204	AICSTAL2022
Petit et al., 1999	Vostok	2845.51	257912	203.9	AICSTAL2022
Petit et al., 1999	Vostok	2851.51	259411	209.6	AICSTAL2022
Petit et al., 1999	Vostok	2853.51	259810	205.7	AICSTAL2022
Petit et al., 1999	Vostok	2857.51	260573	208.9	AICSTAL2022
Petit et al., 1999	Vostok	2860.51	261335	214.6	AICSTAL2022
Petit et al., 1999	Vostok	2866.51	263104	228.1	AICSTAL2022
Petit et al., 1999	Vostok	2870.51	264655	199.9	AICSTAL2022
Petit et al., 1999	Vostok	2872.71	265528	211.7	AICSTAL2022
Petit et al., 1999	Vostok	2876.21	266780	188.7	AICSTAL2022
Petit et al., 1999	Vostok	2878.5	267519	187.2	AICSTAL2022
Petit et al., 1999	Vostok	2881.42	268464	194.2	AICSTAL2022
Petit et al., 1999	Vostok	2884.51	269561	198.8	AICSTAL2022
Petit et al., 1999	Vostok	2887.51	270676	184.7	AICSTAL2022
Petit et al., 1999	Vostok	2890.51	271691	190.4	AICSTAL2022
Petit et al., 1999	Vostok	2893.51	272690	193.9	AICSTAL2022
Petit et al., 1999	Vostok	2896.51	273682	194.1	AICSTAL2022
Petit et al., 1999	Vostok	2899.51	274787	198.4	AICSTAL2022
Petit et al., 1999	Vostok	2902.51	275973	193.2	AICSTAL2022
Petit et al., 1999	Vostok	2905.51	277122	202.2	AICSTAL2022
Petit et al., 1999	Vostok	2908.51	278150	204.5	AICSTAL2022
Petit et al., 1999	Vostok	2911.46	279091	211	AICSTAL2022
Petit et al., 1999	Vostok	2914.51	279934	215.3	AICSTAL2022
Petit et al., 1999	Vostok	2919.41	281127	223.7	AICSTAL2022
Petit et al., 1999	Vostok	2926.51	282970	231.3	AICSTAL2022
Petit et al., 1999	Vostok	2932.51	284468	228	AICSTAL2022
Petit et al., 1999	Vostok	2935.51	285146	226.4	AICSTAL2022
Petit et al., 1999	Vostok	2939.31	285982	231.4	AICSTAL2022
Petit et al., 1999	Vostok	2941.51	286359	230.4	AICSTAL2022
Petit et al., 1999	Vostok	2944.51	286824	231	AICSTAL2022
Petit et al., 1999	Vostok	2953.5	288724	234.9	AICSTAL2022
Petit et al., 1999	Vostok	2956.51	289403	220.4	AICSTAL2022
Petit et al., 1999	Vostok	2959.51	290103	217.1	AICSTAL2022
Petit et al., 1999	Vostok	2964.51	291361	207.6	AICSTAL2022
Petit et al., 1999	Vostok	2967.51	292194	206	AICSTAL2022
Petit et al., 1999	Vostok	2970.51	292999	206.7	AICSTAL2022
Petit et al., 1999	Vostok	2973.81	293909	212.7	AICSTAL2022
Petit et al., 1999	Vostok	2979.51	295374	213.1	AICSTAL2022
Petit et al., 1999	Vostok	2986.01	297252	217.1	AICSTAL2022
Petit et al., 1999	Vostok	2988.61	297923	224.4	AICSTAL2022
Petit et al., 1999	Vostok	2991.51	298664	231	AICSTAL2022
Petit et al., 1999	Vostok	2994.51	299573	236.1	AICSTAL2022
Petit et al., 1999	Vostok	2997.51	300633	239	AICSTAL2022
Petit et al., 1999	Vostok	3000.4	301666	236	AICSTAL2022
Petit et al., 1999	Vostok	3003.51	302652	240.2	AICSTAL2022
Petit et al., 1999	Vostok	3007.01	303652	240.7	AICSTAL2022
Petit et al., 1999	Vostok	3009.51	304330	250.2	AICSTAL2022
Petit et al., 1999	Vostok	3012.51	305134	248.6	AICSTAL2022
Petit et al., 1999	Vostok	3015.51	306018	244.8	AICSTAL2022
Petit et al., 1999	Vostok	3018.51	306880	225.8	AICSTAL2022
Petit et al., 1999	Vostok	3022.71	307978	227.8	AICSTAL2022
Petit et al., 1999	Vostok	3024.91	308567	226.2	AICSTAL2022
Petit et al., 1999	Vostok	3027.51	309332	233.2	AICSTAL2022
Petit et al., 1999	Vostok	3030.41	310227	237.8	AICSTAL2022
Petit et al., 1999	Vostok	3033.51	311152	239	AICSTAL2022
Petit et al., 1999	Vostok	3036.51	311900	241.9	AICSTAL2022
Petit et al., 1999	Vostok	3039.51	312610	251.6	AICSTAL2022
Petit et al., 1999	Vostok	3042.51	313395	256.7	AICSTAL2022
Petit et al., 1999	Vostok	3045.51	314218	257.1	AICSTAL2022
Petit et al., 1999	Vostok	3048.56	315011	246.8	AICSTAL2022
Petit et al., 1999	Vostok	3051.51	315710	272.6	AICSTAL2022
Petit et al., 1999	Vostok	3054.51	316495	251.6	AICSTAL2022
Petit et al., 1999	Vostok	3057.71	317416	245.2	AICSTAL2022
Petit et al., 1999	Vostok	3060.51	318393	233.4	AICSTAL2022
Petit et al., 1999	Vostok	3063.51	319480	255.8	AICSTAL2022
Petit et al., 1999	Vostok	3066.51	320383	249.2	AICSTAL2022
Petit et al., 1999	Vostok	3072.51	321949	257.2	AICSTAL2022
Petit et al., 1999	Vostok	3075.41	322734	260.4	AICSTAL2022
Petit et al., 1999	Vostok	3078.51	323576	260.3	AICSTAL2022
Petit et al., 1999	Vostok	3081.6	324391	260.5	AICSTAL2022
Petit et al., 1999	Vostok	3084.51	325159	266.2	AICSTAL2022
Petit et al., 1999	Vostok	3087.81	326004	264	AICSTAL2022
Petit et al., 1999	Vostok	3090.51	326657	266.1	AICSTAL2022
Petit et al., 1999	Vostok	3093.51	327340	270.1	AICSTAL2022
Petit et al., 1999	Vostok	3096.46	327985	271.9	AICSTAL2022
Petit et al., 1999	Vostok	3099.51	328625	275.1	AICSTAL2022
Petit et al., 1999	Vostok	3105.51	329866	265	AICSTAL2022
Petit et al., 1999	Vostok	3109.01	330715	271.7	AICSTAL2022
Petit et al., 1999	Vostok	3111.51	331372	272.6	AICSTAL2022
Petit et al., 1999	Vostok	3114.81	332075	273.1	AICSTAL2022
Petit et al., 1999	Vostok	3117.51	332572	282.4	AICSTAL2022
Petit et al., 1999	Vostok	3119.51	332924	289.1	AICSTAL2022
Petit et al., 1999	Vostok	3120.61	333119	288.4	AICSTAL2022
Petit et al., 1999	Vostok	3123.51	333678	298.6	AICSTAL2022
Petit et al., 1999	Vostok	3126.51	334283	278.1	AICSTAL2022
Petit et al., 1999	Vostok	3129.91	334967	285.8	AICSTAL2022
Petit et al., 1999	Vostok	3132.41	335468	278.6	AICSTAL2022
Petit et al., 1999	Vostok	3135.51	336130	270.5	AICSTAL2022
Petit et al., 1999	Vostok	3138.51	336841	255.7	AICSTAL2022
Petit et al., 1999	Vostok	3141.51	337637	241.9	AICSTAL2022
Petit et al., 1999	Vostok	3145.01	338650	239.6	AICSTAL2022
Petit et al., 1999	Vostok	3147.51	339416	234.2	AICSTAL2022
Petit et al., 1999	Vostok	3153.51	341516	250.1	AICSTAL2022
Petit et al., 1999	Vostok	3156.51	342672	200.7	AICSTAL2022
Petit et al., 1999	Vostok	3159.51	343773	205.2	AICSTAL2022
Petit et al., 1999	Vostok	3162.81	345118	204.8	AICSTAL2022
Petit et al., 1999	Vostok	3165.51	346369	211.9	AICSTAL2022
Petit et al., 1999	Vostok	3169.01	347997	220.3	AICSTAL2022
Petit et al., 1999	Vostok	3174.51	350586	221.1	AICSTAL2022
Petit et al., 1999	Vostok	3177.81	352117	216.2	AICSTAL2022
Petit et al., 1999	Vostok	3180.51	353382	209.4	AICSTAL2022
Petit et al., 1999	Vostok	3183.41	354814	209.2	AICSTAL2022
Petit et al., 1999	Vostok	3189.51	358075	193	AICSTAL2022
Petit et al., 1999	Vostok	3192.51	359783	186.1	AICSTAL2022
Petit et al., 1999	Vostok	3195.81	361708	185.8	AICSTAL2022
Petit et al., 1999	Vostok	3200.01	364383	201.2	AICSTAL2022
Petit et al., 1999	Vostok	3204.71	367319	206.3	AICSTAL2022
Petit et al., 1999	Vostok	3210.51	370710	201.9	AICSTAL2022
Petit et al., 1999	Vostok	3213.71	372824	199.9	AICSTAL2022
Petit et al., 1999	Vostok	3216.45	374608	214.7	AICSTAL2022
Petit et al., 1999	Vostok	3219.51	376476	224.6	AICSTAL2022
Petit et al., 1999	Vostok	3222.51	378237	229.6	AICSTAL2022
Petit et al., 1999	Vostok	3228.91	382497	227	AICSTAL2022
Petit et al., 1999	Vostok	3231.51	384156	240	AICSTAL2022
Petit et al., 1999	Vostok	3234.51	385919	239.1	AICSTAL2022
Petit et al., 1999	Vostok	3237.51	387492	246.8	AICSTAL2022
Petit et al., 1999	Vostok	3240.51	389110	245.8	AICSTAL2022
Petit et al., 1999	Vostok	3246.41	392049	258.1	AICSTAL2022
Siegenthaler et al. (2005)	Dome C	2700.77	392255	259.5	AICSTAL2022
Siegenthaler et al. (2005)	Dome C	2702.97	393282	273.6	AICSTAL2022
Siegenthaler et al. (2005)	Dome C	2705.17	394197	260.7	AICSTAL2022
Siegenthaler et al. (2005)	Dome C	2713.97	397586	276.3	AICSTAL2022
Siegenthaler et al. (2005)	Dome C	2718.37	399249	277.1	AICSTAL2022
Siegenthaler et al. (2005)	Dome C	2720.57	400037	283.2	AICSTAL2022
Siegenthaler et al. (2005)	Dome C	2724.97	401478	283.1	AICSTAL2022
Siegenthaler et al. (2005)	Dome C	2727.17	402201	275.7	AICSTAL2022
Siegenthaler et al. (2005)	Dome C	2731.57	403663	276.5	AICSTAL2022
Siegenthaler et al. (2005)	Dome C	2733.77	404419	280.5	AICSTAL2022
Siegenthaler et al. (2005)	Dome C	2738.17	405908	279.6	AICSTAL2022
Siegenthaler et al. (2005)	Dome C	2740.37	406652	285.6	AICSTAL2022
Siegenthaler et al. (2005)	Dome C	2744.77	408200	284.5	AICSTAL2022
Siegenthaler et al. (2005)	Dome C	2746.97	408981	275.2	AICSTAL2022
Siegenthaler et al. (2005)	Dome C	2746.97	408981	274.2	AICSTAL2022
Siegenthaler et al. (2005)	Dome C	2749.17	409846	282.6	AICSTAL2022
Siegenthaler et al. (2005)	Dome C	2751.37	410744	283.5	AICSTAL2022
Siegenthaler et al. (2005)	Dome C	2755.77	412668	274.9	AICSTAL2022
Siegenthaler et al. (2005)	Dome C	2757.97	413627	264.9	AICSTAL2022
Siegenthaler et al. (2005)	Dome C	2760.17	414602	271.6	AICSTAL2022
Siegenthaler et al. (2005)	Dome C	2761.85	415374	276.4	AICSTAL2022
Siegenthaler et al. (2005)	Dome C	2762.89	415857	271.7	AICSTAL2022
Siegenthaler et al. (2005)	Dome C	2765.08	416878	273.4	AICSTAL2022
Siegenthaler et al. (2005)	Dome C	2766.18	417399	271.8	AICSTAL2022
Siegenthaler et al. (2005)	Dome C	2767.33	417951	274.6	AICSTAL2022
Siegenthaler et al. (2005)	Dome C	2769.48	419028	273.7	AICSTAL2022
Siegenthaler et al. (2005)	Dome C	2770.58	419589	271.2	AICSTAL2022
Siegenthaler et al. (2005)	Dome C	2771.68	420160	273.8	AICSTAL2022
Siegenthaler et al. (2005)	Dome C	2773.88	421379	268.6	AICSTAL2022
Siegenthaler et al. (2005)	Dome C	2774.96	422003	266.4	AICSTAL2022
Siegenthaler et al. (2005)	Dome C	2776.13	422702	270.6	AICSTAL2022
Siegenthaler et al. (2005)	Dome C	2778.28	423995	267.7	AICSTAL2022
Siegenthaler et al. (2005)	Dome C	2779.39	424622	268.3	AICSTAL2022
Siegenthaler et al. (2005)	Dome C	2780.48	425233	270.8	AICSTAL2022
Siegenthaler et al. (2005)	Dome C	2781.32	425732	270	AICSTAL2022
Siegenthaler et al. (2005)	Dome C	2781.96	426118	265.4	AICSTAL2022
Siegenthaler et al. (2005)	Dome C	2782.73	426644	255.3	AICSTAL2022
Siegenthaler et al. (2005)	Dome C	2783.81	427420	252.1	AICSTAL2022
Siegenthaler et al. (2005)	Dome C	2784.88	428310	248.2	AICSTAL2022
Siegenthaler et al. (2005)	Dome C	2785.27	428658	242.5	AICSTAL2022
Siegenthaler et al. (2005)	Dome C	2787.08	430476	219.7	AICSTAL2022
Siegenthaler et al. (2005)	Dome C	2788.03	431622	227.2	AICSTAL2022
Siegenthaler et al. (2005)	Dome C	2789.29	433280	211.5	AICSTAL2022
Siegenthaler et al. (2005)	Dome C	2789.67	433804	207.6	AICSTAL2022
Siegenthaler et al. (2005)	Dome C	2790.78	435350	209.8	AICSTAL2022
Siegenthaler et al. (2005)	Dome C	2791.87	436887	207.5	AICSTAL2022
Siegenthaler et al. (2005)	Dome C	2792.97	438447	200.3	AICSTAL2022
Siegenthaler et al. (2005)	Dome C	2794.08	440031	201.7	AICSTAL2022
Siegenthaler et al. (2005)	Dome C	2795.17	441588	201.3	AICSTAL2022
Siegenthaler et al. (2005)	Dome C	2796.28	443190	202	AICSTAL2022
Siegenthaler et al. (2005)	Dome C	2797.38	444657	199.1	AICSTAL2022
Siegenthaler et al. (2005)	Dome C	2798.92	446555	201.1	AICSTAL2022
Siegenthaler et al. (2005)	Dome C	2800.02	447739	203.5	AICSTAL2022
Siegenthaler et al. (2005)	Dome C	2801.13	448866	208.1	AICSTAL2022
Siegenthaler et al. (2005)	Dome C	2802.21	449928	201.7	AICSTAL2022
Siegenthaler et al. (2005)	Dome C	2803.33	451021	201.2	AICSTAL2022
Siegenthaler et al. (2005)	Dome C	2804.42	452003	204.9	AICSTAL2022
Siegenthaler et al. (2005)	Dome C	2805.52	453024	201.9	AICSTAL2022
Siegenthaler et al. (2005)	Dome C	2806.62	454123	198.4	AICSTAL2022
Siegenthaler et al. (2005)	Dome C	2807.72	455242	193.3	AICSTAL2022
Siegenthaler et al. (2005)	Dome C	2808.82	456351	192.5	AICSTAL2022
Siegenthaler et al. (2005)	Dome C	2809.46	456969	199.1	AICSTAL2022
Siegenthaler et al. (2005)	Dome C	2809.93	457418	204.3	AICSTAL2022
Siegenthaler et al. (2005)	Dome C	2810.56	458010	203.3	AICSTAL2022
Siegenthaler et al. (2005)	Dome C	2811.01	458423	208.3	AICSTAL2022
Siegenthaler et al. (2005)	Dome C	2812.12	459454	202.4	AICSTAL2022
Siegenthaler et al. (2005)	Dome C	2813.21	460491	195.5	AICSTAL2022
Siegenthaler et al. (2005)	Dome C	2814.32	461600	190.7	AICSTAL2022
Siegenthaler et al. (2005)	Dome C	2815.43	462703	194.4	AICSTAL2022
Siegenthaler et al. (2005)	Dome C	2816.52	463764	199.9	AICSTAL2022
Siegenthaler et al. (2005)	Dome C	2817.25	464425	205.2	AICSTAL2022
Siegenthaler et al. (2005)	Dome C	2817.62	464758	210	AICSTAL2022
Siegenthaler et al. (2005)	Dome C	2818.72	465771	208.1	AICSTAL2022
Siegenthaler et al. (2005)	Dome C	2819.83	466866	204.4	AICSTAL2022
Siegenthaler et al. (2005)	Dome C	2820.92	468005	203.4	AICSTAL2022
Siegenthaler et al. (2005)	Dome C	2822.01	469159	205.5	AICSTAL2022
Siegenthaler et al. (2005)	Dome C	2822.66	469838	206.5	AICSTAL2022
Siegenthaler et al. (2005)	Dome C	2823.11	470290	215.5	AICSTAL2022
Siegenthaler et al. (2005)	Dome C	2823.76	470929	218.7	AICSTAL2022
Siegenthaler et al. (2005)	Dome C	2824.22	471378	229.2	AICSTAL2022
Siegenthaler et al. (2005)	Dome C	2824.86	471961	232.7	AICSTAL2022
Siegenthaler et al. (2005)	Dome C	2825.31	472323	243.7	AICSTAL2022
Siegenthaler et al. (2005)	Dome C	2826.05	472887	243.9	AICSTAL2022
Siegenthaler et al. (2005)	Dome C	2826.42	473177	245.6	AICSTAL2022
Siegenthaler et al. (2005)	Dome C	2827.53	474041	241.2	AICSTAL2022
Siegenthaler et al. (2005)	Dome C	2828.63	474983	233.1	AICSTAL2022
Siegenthaler et al. (2005)	Dome C	2829.72	476004	232.8	AICSTAL2022
Siegenthaler et al. (2005)	Dome C	2830.82	476999	236.6	AICSTAL2022
Siegenthaler et al. (2005)	Dome C	2831.93	477942	239.1	AICSTAL2022
Siegenthaler et al. (2005)	Dome C	2832.56	478442	236.5	AICSTAL2022
Siegenthaler et al. (2005)	Dome C	2833.02	478818	231.3	AICSTAL2022
Siegenthaler et al. (2005)	Dome C	2833.66	479359	220.8	AICSTAL2022
Siegenthaler et al. (2005)	Dome C	2834.12	479757	218.8	AICSTAL2022
Siegenthaler et al. (2005)	Dome C	2835.22	480682	223.8	AICSTAL2022
Siegenthaler et al. (2005)	Dome C	2836.32	481575	223.4	AICSTAL2022
Siegenthaler et al. (2005)	Dome C	2837.43	482406	227.3	AICSTAL2022
Siegenthaler et al. (2005)	Dome C	2838.53	483181	231.4	AICSTAL2022
Siegenthaler et al. (2005)	Dome C	2839.62	483922	231.4	AICSTAL2022
Siegenthaler et al. (2005)	Dome C	2840.71	484654	231.2	AICSTAL2022
Siegenthaler et al. (2005)	Dome C	2841.81	485378	233	AICSTAL2022
Siegenthaler et al. (2005)	Dome C	2842.92	486101	232.9	AICSTAL2022
Siegenthaler et al. (2005)	Dome C	2844.02	486813	231.3	AICSTAL2022
Siegenthaler et al. (2005)	Dome C	2845.11	487524	237.1	AICSTAL2022
Siegenthaler et al. (2005)	Dome C	2846.22	488253	242	AICSTAL2022
Siegenthaler et al. (2005)	Dome C	2846.86	488669	240.9	AICSTAL2022
Siegenthaler et al. (2005)	Dome C	2847.33	488974	252.8	AICSTAL2022
Siegenthaler et al. (2005)	Dome C	2848.05	489438	249.3	AICSTAL2022
Siegenthaler et al. (2005)	Dome C	2848.42	489675	242.6	AICSTAL2022
Siegenthaler et al. (2005)	Dome C	2849.53	490385	243.3	AICSTAL2022
Siegenthaler et al. (2005)	Dome C	2850.63	491082	246.7	AICSTAL2022
Siegenthaler et al. (2005)	Dome C	2851.72	491785	243.7	AICSTAL2022
Siegenthaler et al. (2005)	Dome C	2852.82	492507	239.7	AICSTAL2022
Siegenthaler et al. (2005)	Dome C	2853.91	493211	239.1	AICSTAL2022
Siegenthaler et al. (2005)	Dome C	2855.03	493928	238.3	AICSTAL2022
Siegenthaler et al. (2005)	Dome C	2856.12	494627	238.5	AICSTAL2022
Siegenthaler et al. (2005)	Dome C	2857.22	495333	237.6	AICSTAL2022
Siegenthaler et al. (2005)	Dome C	2858.32	496069	236.4	AICSTAL2022
Siegenthaler et al. (2005)	Dome C	2859.43	496849	236.5	AICSTAL2022
Siegenthaler et al. (2005)	Dome C	2860.51	497610	232.8	AICSTAL2022
Siegenthaler et al. (2005)	Dome C	2861.62	498393	230.6	AICSTAL2022
Siegenthaler et al. (2005)	Dome C	2862.72	499163	230.8	AICSTAL2022
Siegenthaler et al. (2005)	Dome C	2863.83	499935	228.2	AICSTAL2022
Siegenthaler et al. (2005)	Dome C	2864.93	500707	230.8	AICSTAL2022
Siegenthaler et al. (2005)	Dome C	2866.02	501475	231.2	AICSTAL2022
Siegenthaler et al. (2005)	Dome C	2867.13	502254	232	AICSTAL2022
Siegenthaler et al. (2005)	Dome C	2868.23	503005	232.2	AICSTAL2022
Siegenthaler et al. (2005)	Dome C	2869.32	503737	234.1	AICSTAL2022
Siegenthaler et al. (2005)	Dome C	2870.42	504493	233.9	AICSTAL2022
Siegenthaler et al. (2005)	Dome C	2871.52	505286	235.5	AICSTAL2022
Siegenthaler et al. (2005)	Dome C	2872.62	506109	236	AICSTAL2022
Siegenthaler et al. (2005)	Dome C	2873.72	506908	238.2	AICSTAL2022
Siegenthaler et al. (2005)	Dome C	2874.82	507722	237	AICSTAL2022
Siegenthaler et al. (2005)	Dome C	2875.92	508567	240.3	AICSTAL2022
Siegenthaler et al. (2005)	Dome C	2877.02	509423	233.4	AICSTAL2022
Siegenthaler et al. (2005)	Dome C	2878.12	510277	236.4	AICSTAL2022
Siegenthaler et al. (2005)	Dome C	2879.22	511118	235.2	AICSTAL2022
Siegenthaler et al. (2005)	Dome C	2880.32	511955	242	AICSTAL2022
Siegenthaler et al. (2005)	Dome C	2881.42	512776	238.2	AICSTAL2022
Siegenthaler et al. (2005)	Dome C	2882.52	513577	239.2	AICSTAL2022
Siegenthaler et al. (2005)	Dome C	2883.62	514383	241.5	AICSTAL2022
Siegenthaler et al. (2005)	Dome C	2884.72	515148	243	AICSTAL2022
Siegenthaler et al. (2005)	Dome C	2885.82	515866	247.2	AICSTAL2022
Siegenthaler et al. (2005)	Dome C	2886.92	516583	246.2	AICSTAL2022
Siegenthaler et al. (2005)	Dome C	2888.02	517302	245.5	AICSTAL2022
Siegenthaler et al. (2005)	Dome C	2889.12	518028	245.3	AICSTAL2022
Siegenthaler et al. (2005)	Dome C	2890.22	518761	247.7	AICSTAL2022
Siegenthaler et al. (2005)	Dome C	2891.32	519504	245.5	AICSTAL2022
Siegenthaler et al. (2005)	Dome C	2892.42	520249	243.5	AICSTAL2022
Siegenthaler et al. (2005)	Dome C	2895.71	522462	241.9	AICSTAL2022
Siegenthaler et al. (2005)	Dome C	2896.82	523221	236.8	AICSTAL2022
Siegenthaler et al. (2005)	Dome C	2897.92	523980	235.8	AICSTAL2022
Siegenthaler et al. (2005)	Dome C	2899.02	524748	233.7	AICSTAL2022
Siegenthaler et al. (2005)	Dome C	2900.12	525525	230.3	AICSTAL2022
Siegenthaler et al. (2005)	Dome C	2901.22	526319	227.8	AICSTAL2022
Siegenthaler et al. (2005)	Dome C	2902.32	527146	224.7	AICSTAL2022
Siegenthaler et al. (2005)	Dome C	2903.42	528010	222.7	AICSTAL2022
Siegenthaler et al. (2005)	Dome C	2904.51	528892	221.2	AICSTAL2022
Siegenthaler et al. (2005)	Dome C	2905.62	529791	220.3	AICSTAL2022
Siegenthaler et al. (2005)	Dome C	2906.72	530664	220.7	AICSTAL2022
Siegenthaler et al. (2005)	Dome C	2907.36	531175	214.5	AICSTAL2022
Siegenthaler et al. (2005)	Dome C	2907.82	531586	211.4	AICSTAL2022
Siegenthaler et al. (2005)	Dome C	2908.48	532225	204.4	AICSTAL2022
Siegenthaler et al. (2005)	Dome C	2908.92	532667	200	AICSTAL2022
Siegenthaler et al. (2005)	Dome C	2909.65	533428	195.1	AICSTAL2022
Siegenthaler et al. (2005)	Dome C	2910.02	533831	193.8	AICSTAL2022
Siegenthaler et al. (2005)	Dome C	2910.66	534547	190.5	AICSTAL2022
Siegenthaler et al. (2005)	Dome C	2911.12	535073	199.8	AICSTAL2022
Siegenthaler et al. (2005)	Dome C	2912.22	536317	199.4	AICSTAL2022
Siegenthaler et al. (2005)	Dome C	2913.33	537533	205	AICSTAL2022
Siegenthaler et al. (2005)	Dome C	2914.42	538696	206.4	AICSTAL2022
Siegenthaler et al. (2005)	Dome C	2915.52	539856	212.9	AICSTAL2022
Siegenthaler et al. (2005)	Dome C	2916.62	541019	211.2	AICSTAL2022
Siegenthaler et al. (2005)	Dome C	2917.72	542200	205	AICSTAL2022
Siegenthaler et al. (2005)	Dome C	2918.82	543388	203.6	AICSTAL2022
Siegenthaler et al. (2005)	Dome C	2919.92	544539	208.1	AICSTAL2022
Siegenthaler et al. (2005)	Dome C	2921	545600	210.3	AICSTAL2022
Siegenthaler et al. (2005)	Dome C	2922.12	546645	209.6	AICSTAL2022
Siegenthaler et al. (2005)	Dome C	2923.22	547704	209.7	AICSTAL2022
Siegenthaler et al. (2005)	Dome C	2924.32	548755	204.6	AICSTAL2022
Siegenthaler et al. (2005)	Dome C	2925.42	549763	202.5	AICSTAL2022
Siegenthaler et al. (2005)	Dome C	2926.07	550337	208.8	AICSTAL2022
Siegenthaler et al. (2005)	Dome C	2926.52	550726	213.6	AICSTAL2022
Siegenthaler et al. (2005)	Dome C	2927.62	551599	215.2	AICSTAL2022
Siegenthaler et al. (2005)	Dome C	2928.72	552348	219.9	AICSTAL2022
Siegenthaler et al. (2005)	Dome C	2929.82	553003	221.7	AICSTAL2022
Siegenthaler et al. (2005)	Dome C	2930.48	553366	222.3	AICSTAL2022
Siegenthaler et al. (2005)	Dome C	2930.92	553612	226.3	AICSTAL2022
Siegenthaler et al. (2005)	Dome C	2931.65	554015	222.1	AICSTAL2022
Siegenthaler et al. (2005)	Dome C	2932.02	554224	220.3	AICSTAL2022
Siegenthaler et al. (2005)	Dome C	2933.12	554951	223.6	AICSTAL2022
Siegenthaler et al. (2005)	Dome C	2934.22	555691	224.3	AICSTAL2022
Siegenthaler et al. (2005)	Dome C	2935.32	556408	226.7	AICSTAL2022
Siegenthaler et al. (2005)	Dome C	2936.42	557055	233.9	AICSTAL2022
Siegenthaler et al. (2005)	Dome C	2937.52	557614	241	AICSTAL2022
Siegenthaler et al. (2005)	Dome C	2938.17	557903	243	AICSTAL2022
Siegenthaler et al. (2005)	Dome C	2938.61	558102	249.1	AICSTAL2022
Siegenthaler et al. (2005)	Dome C	2939.27	558402	244	AICSTAL2022
Siegenthaler et al. (2005)	Dome C	2939.71	558599	250.5	AICSTAL2022
Siegenthaler et al. (2005)	Dome C	2940.47	558942	245.6	AICSTAL2022
Siegenthaler et al. (2005)	Dome C	2940.82	559104	240.4	AICSTAL2022
Siegenthaler et al. (2005)	Dome C	2941.91	559631	238.1	AICSTAL2022
Siegenthaler et al. (2005)	Dome C	2943.01	560200	234.5	AICSTAL2022
Siegenthaler et al. (2005)	Dome C	2943.66	560552	229.7	AICSTAL2022
Siegenthaler et al. (2005)	Dome C	2944.12	560809	230.2	AICSTAL2022
Siegenthaler et al. (2005)	Dome C	2945.22	561414	230.3	AICSTAL2022
Siegenthaler et al. (2005)	Dome C	2946.32	562004	228.3	AICSTAL2022
Siegenthaler et al. (2005)	Dome C	2947.42	562530	231.6	AICSTAL2022
Siegenthaler et al. (2005)	Dome C	2948.52	562998	231.9	AICSTAL2022
Siegenthaler et al. (2005)	Dome C	2949.62	563456	234.6	AICSTAL2022
Siegenthaler et al. (2005)	Dome C	2950.53	563832	234.1	AICSTAL2022
Siegenthaler et al. (2005)	Dome C	2951.82	564350	240.1	AICSTAL2022
Siegenthaler et al. (2005)	Dome C	2952.92	564789	242.3	AICSTAL2022
Siegenthaler et al. (2005)	Dome C	2954.02	565214	245.7	AICSTAL2022
Siegenthaler et al. (2005)	Dome C	2955.12	565635	245.8	AICSTAL2022
Siegenthaler et al. (2005)	Dome C	2956.22	566078	247.6	AICSTAL2022
Siegenthaler et al. (2005)	Dome C	2957.32	566526	251.4	AICSTAL2022
Siegenthaler et al. (2005)	Dome C	2958.42	566954	252.4	AICSTAL2022
Siegenthaler et al. (2005)	Dome C	2959.52	567353	252.6	AICSTAL2022
Siegenthaler et al. (2005)	Dome C	2960.62	567732	251.4	AICSTAL2022
Siegenthaler et al. (2005)	Dome C	2961.72	568100	253.7	AICSTAL2022
Siegenthaler et al. (2005)	Dome C	2962.82	568463	254.3	AICSTAL2022
Siegenthaler et al. (2005)	Dome C	2963.92	568811	253.9	AICSTAL2022
Siegenthaler et al. (2005)	Dome C	2965.01	569149	254.5	AICSTAL2022
Siegenthaler et al. (2005)	Dome C	2966.12	569514	253.2	AICSTAL2022
Siegenthaler et al. (2005)	Dome C	2967.19	569858	253.9	AICSTAL2022
Siegenthaler et al. (2005)	Dome C	2968.32	570230	252.8	AICSTAL2022
Siegenthaler et al. (2005)	Dome C	2969.42	570647	253	AICSTAL2022
Siegenthaler et al. (2005)	Dome C	2970.52	571066	250.2	AICSTAL2022
Siegenthaler et al. (2005)	Dome C	2971.62	571468	251.3	AICSTAL2022
Siegenthaler et al. (2005)	Dome C	2972.71	571881	250	AICSTAL2022
Siegenthaler et al. (2005)	Dome C	2973.82	572311	251.3	AICSTAL2022
Siegenthaler et al. (2005)	Dome C	2974.92	572744	251.8	AICSTAL2022
Siegenthaler et al. (2005)	Dome C	2976.02	573182	251.8	AICSTAL2022
Siegenthaler et al. (2005)	Dome C	2977.12	573588	249.6	AICSTAL2022
Siegenthaler et al. (2005)	Dome C	2978.22	573952	251.6	AICSTAL2022
Siegenthaler et al. (2005)	Dome C	2979.32	574322	250.3	AICSTAL2022
Siegenthaler et al. (2005)	Dome C	2980.41	574704	246.3	AICSTAL2022
Siegenthaler et al. (2005)	Dome C	2981.52	575133	247.7	AICSTAL2022
Siegenthaler et al. (2005)	Dome C	2982.62	575579	249.2	AICSTAL2022
Siegenthaler et al. (2005)	Dome C	2983.72	576057	248.7	AICSTAL2022
Siegenthaler et al. (2005)	Dome C	2984.82	576548	251.8	AICSTAL2022
Siegenthaler et al. (2005)	Dome C	2985.92	577030	251.9	AICSTAL2022
Siegenthaler et al. (2005)	Dome C	2987.02	577496	252.1	AICSTAL2022
Siegenthaler et al. (2005)	Dome C	2988.12	577957	248.9	AICSTAL2022
Siegenthaler et al. (2005)	Dome C	2989.22	578442	252.5	AICSTAL2022
Siegenthaler et al. (2005)	Dome C	2990.32	578969	252.9	AICSTAL2022
Siegenthaler et al. (2005)	Dome C	2991.42	579541	251.3	AICSTAL2022
Siegenthaler et al. (2005)	Dome C	2992.52	580120	251.3	AICSTAL2022
Siegenthaler et al. (2005)	Dome C	2993.62	580710	251.1	AICSTAL2022
Siegenthaler et al. (2005)	Dome C	2994.72	581303	249.1	AICSTAL2022
Siegenthaler et al. (2005)	Dome C	2995.82	581886	252.9	AICSTAL2022
Siegenthaler et al. (2005)	Dome C	2996.92	582487	251.5	AICSTAL2022
Siegenthaler et al. (2005)	Dome C	2997.65	582896	244.1	AICSTAL2022
Siegenthaler et al. (2005)	Dome C	2998.02	583107	243.8	AICSTAL2022
Siegenthaler et al. (2005)	Dome C	2998.66	583513	236.2	AICSTAL2022
Siegenthaler et al. (2005)	Dome C	2999.12	583802	230.3	AICSTAL2022
Siegenthaler et al. (2005)	Dome C	2999.76	584229	225.2	AICSTAL2022
Siegenthaler et al. (2005)	Dome C	3000.22	584583	219.4	AICSTAL2022
Siegenthaler et al. (2005)	Dome C	3000.86	585129	215.4	AICSTAL2022
Siegenthaler et al. (2005)	Dome C	3001.32	585543	209.9	AICSTAL2022
Siegenthaler et al. (2005)	Dome C	3002.05	586223	206.7	AICSTAL2022
Siegenthaler et al. (2005)	Dome C	3002.42	586576	210.6	AICSTAL2022
Siegenthaler et al. (2005)	Dome C	3005.26	589324	224	AICSTAL2022
Siegenthaler et al. (2005)	Dome C	3005.72	589761	226	AICSTAL2022
Siegenthaler et al. (2005)	Dome C	3006.45	590474	234.4	AICSTAL2022
Siegenthaler et al. (2005)	Dome C	3006.82	590853	238.8	AICSTAL2022
Siegenthaler et al. (2005)	Dome C	3007.46	591513	246.3	AICSTAL2022
Siegenthaler et al. (2005)	Dome C	3007.92	591975	250.2	AICSTAL2022
Siegenthaler et al. (2005)	Dome C	3008.56	592595	248.1	AICSTAL2022
Siegenthaler et al. (2005)	Dome C	3009.02	593031	243.6	AICSTAL2022
Siegenthaler et al. (2005)	Dome C	3009.57	593568	237.4	AICSTAL2022
Siegenthaler et al. (2005)	Dome C	3010.85	594907	225.7	AICSTAL2022
Siegenthaler et al. (2005)	Dome C	3011.22	595316	229.4	AICSTAL2022
Siegenthaler et al. (2005)	Dome C	3011.87	596055	233.2	AICSTAL2022
Siegenthaler et al. (2005)	Dome C	3012.28	596532	238.1	AICSTAL2022
Siegenthaler et al. (2005)	Dome C	3012.96	597343	238	AICSTAL2022
Siegenthaler et al. (2005)	Dome C	3013.42	597901	232.9	AICSTAL2022
Siegenthaler et al. (2005)	Dome C	3014.06	598677	221.2	AICSTAL2022
Siegenthaler et al. (2005)	Dome C	3014.52	599261	216.4	AICSTAL2022
Siegenthaler et al. (2005)	Dome C	3015.25	600236	216.3	AICSTAL2022
Siegenthaler et al. (2005)	Dome C	3015.62	600749	219	AICSTAL2022
Siegenthaler et al. (2005)	Dome C	3016.26	601629	226	AICSTAL2022
Siegenthaler et al. (2005)	Dome C	3016.72	602230	229.4	AICSTAL2022
Siegenthaler et al. (2005)	Dome C	3017.82	603612	232.5	AICSTAL2022
Siegenthaler et al. (2005)	Dome C	3018.92	604955	237.9	AICSTAL2022
Siegenthaler et al. (2005)	Dome C	3020.02	606278	239.1	AICSTAL2022
Siegenthaler et al. (2005)	Dome C	3021.12	607613	244.5	AICSTAL2022
Siegenthaler et al. (2005)	Dome C	3022.19	608921	248.5	AICSTAL2022
Siegenthaler et al. (2005)	Dome C	3023.32	610253	254.6	AICSTAL2022
Siegenthaler et al. (2005)	Dome C	3024.42	611494	259.2	AICSTAL2022
Siegenthaler et al. (2005)	Dome C	3025.52	612660	257.7	AICSTAL2022
